# Supplementary material for: Proteome analysis guided genetic engineering of Corynebacterium glutamicum S9114 for tween 40-triggered improvement in l-ornithine production
Source: Microb Cell Fact. 2020 Jan 6;19:2. doi: 10.1186/s12934-019-1272-0 (PMC6943917; doi:10.1186/s12934-019-1272-0)
Supplement: Supplementary file 2 — Additional file 2: Table S2. Differentially expressed protein statistics induced by tween 40 addition. [file 12934_2019_1272_MOESM2_ESM.xlsx]

## Sheet: Diff distribution
Compared sample name	Up-regulated	Down-regulated
PT1/P1	51	99
PT2/P2	34	108
PT3/P3	48	112
PT/P	48	132

## Sheet: PT1vsP1
Protein accession	Protein description	PT1/P1 Ratio	Regulated Type	PT1/P1 P value	Gene name	MW [kDa]	Score	Coverage [%]	#Peptides	#PSMs	#Unique peptides	P1	P2	P3	PT1	PT2	PT3	Subcellular Location	Biological Process	Cellular Component	Molecular Function	KEGG KO No.	KEGG Gene	KEGG pathway	IPR ID	Domain description
UPI00000B98E2	status=active	2.249	Up	9.7253e-05	---	37.573	37.559	32.6	10	13	8	0.599	0.675	0.413	1.347	1.183	1.324	Cytoplasmic	GO:0050794 regulation of cellular process; GO:0006725 cellular aromatic compound metabolic process; GO:0097659 nucleic acid-templated transcription; GO:0060255 regulation of macromolecule metabolic process; GO:0006352 DNA-templated transcription, initiation; GO:0019219 regulation of nucleobase-containing compound metabolic process; GO:0009058 biosynthetic process; GO:0044237 cellular metabolic pr…		GO:0097159 organic cyclic compound binding; GO:1901363 heterocyclic compound binding; GO:0003677 DNA binding; GO:0000996 core DNA-dependent RNA polymerase binding promoter specificity activity; GO:0005488 binding; GO:0001071 nucleic acid binding transcription factor activity; GO:0003676 nucleic acid binding; GO:0000988 transcription factor activity, protein binding; GO:0003700 transcription facto…	K03087			IPR013325; IPR011991; IPR007624; IPR014284; IPR013324; IPR009042; IPR007630; IPR000943; IPR007627;	RNA polymerase sigma factor, region 2; Winged helix-turn-helix DNA-binding domain; RNA polymerase sigma-70 region 3; RNA polymerase sigma-70 like domain; RNA polymerase sigma factor, region 3/4; RNA polymerase sigma-70 region 1.2; RNA polymerase sigma-70 region 4; RNA polymerase sigma-70; RNA polymerase sigma-70 region 2;
UPI0002231005	status=active	1.36	Up	2.2307e-09	---	17.139	115.88	53.5	5	21	5	0.864	0.903	0.903	1.175	1.06	1.069	Cytoplasmic
UPI00022309D2	status=active	1.222	Up	0.024504	---	23.217	32	12.9	2	6	2	0.936	0.843	0.883	1.144	1.114	1.098	Membrane							IPR003833; IPR029000; IPR024946;	Carboxyltransferase domain, subdomain C and D; Cyclophilin-like domain; Arginine repressor C-terminal-like domain;
UPI0001335098	status=active	3.576	Up	3.7114e-06	---	33.102	95.921	45.4	10	12	10	0.415	0.435	0.373	1.484	1.401	1.229	Cytoplasmic			GO:0005524 ATP binding; GO:1901265 nucleoside phosphate binding; GO:0001882 nucleoside binding; GO:0043167 ion binding; GO:0016817 hydrolase activity, acting on acid anhydrides; GO:0016787 hydrolase activity; GO:0000166 nucleotide binding; GO:0017111 nucleoside-triphosphatase activity; GO:0016887 ATPase activity; GO:0097159 organic cyclic compound binding; GO:1901363 heterocyclic compound binding…	K01990			IPR003593; IPR003439; IPR027417;	AAA+ ATPase domain; ABC transporter-like; P-loop containing nucleoside triphosphate hydrolase;
UPI000133521D	status=active	1.206	Up	0.00170348	---	39.421	39.08	26.6	8	10	8	0.927	0.869	0.914	1.118	1.122	1.054	Membrane	GO:0050794 regulation of cellular process; GO:0010468 regulation of gene expression; GO:0006355 regulation of transcription, DNA-templated; GO:0031326 regulation of cellular biosynthetic process; GO:0080090 regulation of primary metabolic process; GO:0060255 regulation of macromolecule metabolic process; GO:0019219 regulation of nucleobase-containing compound metabolic process; GO:0010556 regulat…		GO:0097159 organic cyclic compound binding; GO:1901363 heterocyclic compound binding; GO:0003677 DNA binding; GO:0005488 binding; GO:0003676 nucleic acid binding;	K02529			IPR000843; IPR010982; IPR001761; IPR028082;	LacI-type HTH domain; Lambda repressor-like, DNA-binding domain; Periplasmic binding protein/LacI sugar binding domain; Periplasmic binding protein-like I;
UPI0002231CC8	status=active	1.294	Up	3.5346e-05	---	53.928	27.412	5.9	4	8	4	0.892	0.95	0.83	1.154	1.087	1.09	Membrane	GO:0072337 modified amino acid transport; GO:0034220 ion transmembrane transport; GO:0044699 single-organism process; GO:0071702 organic substance transport; GO:0046942 carboxylic acid transport; GO:0015849 organic acid transport; GO:0098656 anion transmembrane transport; GO:0051234 establishment of localization; GO:0006810 transport; GO:0006820 anion transport; GO:0055085 transmembrane transport…		GO:0005342 organic acid transmembrane transporter activity; GO:0005310 dicarboxylic acid transmembrane transporter activity; GO:0015075 ion transmembrane transporter activity; GO:0042936 dipeptide transporter activity; GO:0015558 p-aminobenzoyl-glutamate uptake transmembrane transporter activity; GO:0022892 substrate-specific transporter activity; GO:0015569 p-aminobenzoyl-glutamate transmembrane…	K12942
UPI0002232E27	status=active	1.251	Up	0.031717	---	48.21	34.844	5.8	2	5	2	0.845	0.924	0.948	1.057	1.1	1.126	Membrane				K02575	NRT; MFS transporter, NNP family, nitrate/nitrite transporter	cgt00910 Nitrogen metabolism - Corynebacterium glutamicum R;	IPR020846;	Major facilitator superfamily domain;
UPI00022309A5	status=active	1.209	Up	5.32907e-15	---	50.408	323.31	78.9	26	63	26	0.904	0.92	0.91	1.093	1.088	1.099	Cytoplasmic	GO:0044106 cellular amine metabolic process; GO:0009072 aromatic amino acid family metabolic process; GO:0006725 cellular aromatic compound metabolic process; GO:0044281 small molecule metabolic process; GO:0044763 single-organism cellular process; GO:0006807 nitrogen compound metabolic process; GO:1901360 organic cyclic compound metabolic process; GO:0044699 single-organism process; GO:0044238 p…		GO:0016853 isomerase activity; GO:0003824 catalytic activity; GO:0016830 carbon-carbon lyase activity; GO:0004640 phosphoribosylanthranilate isomerase activity; GO:0016831 carboxy-lyase activity; GO:0016829 lyase activity; GO:0004425 indole-3-glycerol-phosphate synthase activity; GO:0016860 intramolecular oxidoreductase activity; GO:0016861 intramolecular oxidoreductase activity, interconverting …	K13498	trpCF; indole-3-glycerol phosphate synthase / phosphoribosylanthranilate isomerase [EC:4.1.1.48 5.3.1.24]	cgt01230 Biosynthesis of amino acids - Corynebacterium glutamicum R; cgt01130 Biosynthesis of antibiotics - Corynebacterium glutamicum R; cgt00400 Phenylalanine, tyrosine and tryptophan biosynthesis - Corynebacterium glutamicum R; cgt01100 Metabolic pathways - Corynebacterium glutamicum R; cgt01110 Biosynthesis of secondary metabolites - Corynebacterium glutamicum R;	IPR001240; IPR013785; IPR011060; IPR013798;	N-(5'phosphoribosyl) anthranilate isomerase (PRAI); Aldolase-type TIM barrel; Ribulose-phosphate binding barrel; Indole-3-glycerol phosphate synthase;
UPI0001335557	status=active	1.205	Up	3.7401e-09	---	56.562	208.31	39.8	19	39	19	0.908	0.88	0.893	1.094	1.114	1.09	Cytoplasmic	GO:0006260 DNA replication; GO:0006725 cellular aromatic compound metabolic process; GO:0006259 DNA metabolic process; GO:1901360 organic cyclic compound metabolic process; GO:0006807 nitrogen compound metabolic process; GO:0009058 biosynthetic process; GO:0044238 primary metabolic process; GO:1901576 organic substance biosynthetic process; GO:0044237 cellular metabolic process; GO:0044249 cellul…		GO:0003677 DNA binding; GO:0005524 ATP binding; GO:1901265 nucleoside phosphate binding; GO:0004386 helicase activity; GO:0001882 nucleoside binding; GO:0043167 ion binding; GO:0016817 hydrolase activity, acting on acid anhydrides; GO:0016787 hydrolase activity; GO:0000166 nucleotide binding; GO:0017111 nucleoside-triphosphatase activity; GO:1901363 heterocyclic compound binding; GO:0097159 organ…	K02314	dnaB; replicative DNA helicase [EC:3.6.4.12]	cgt03030 DNA replication - Corynebacterium glutamicum R;	IPR003593; IPR007693; IPR016136; IPR027417; IPR007694;	AAA+ ATPase domain; DNA helicase, DnaB-like, N-terminal; DNA helicase DnaB, N-terminal/DNA primase DnaG, C-terminal; P-loop containing nucleoside triphosphate hydrolase; DNA helicase, DnaB-like, C-terminal;
UPI00022322CD	status=active	1.352	Up	0.0192848	---	35.043	46.345	17.3	5	5	5	0.822	0.859	0.896	1.111	1.135	1.164	Extracellular
UPI0002233298	status=active	1.567	Up	2.0596e-05	---	64.951	35.533	17.7	8	8	8	0.764	0.81	0.769	1.197	1.257	1.173	Cytoplasmic	GO:0009110 vitamin biosynthetic process; GO:0006725 cellular aromatic compound metabolic process; GO:0044699 single-organism process; GO:0009058 biosynthetic process; GO:0042724 thiamine-containing compound biosynthetic process; GO:1901566 organonitrogen compound biosynthetic process; GO:0006772 thiamine metabolic process; GO:0044237 cellular metabolic process; GO:0044272 sulfur compound biosynth…		GO:0051536 iron-sulfur cluster binding; GO:0005488 binding; GO:0051540 metal cluster binding;	K03147	thiC; phosphomethylpyrimidine synthase [EC:4.1.99.17]	cgt01100 Metabolic pathways - Corynebacterium glutamicum R; cgt00730 Thiamine metabolism - Corynebacterium glutamicum R;	IPR025747;	ThiC-associated domain;
UPI00022312EA	status=active	1.234	Up	0.00124236	---	69.066	77.199	21.2	12	14	12	0.886	0.937	0.95	1.093	1.039	1.084	Membrane	GO:0006810 transport; GO:0051179 localization; GO:0006812 cation transport; GO:0006811 ion transport; GO:0051234 establishment of localization;	GO:0031224 intrinsic component of membrane; GO:0016020 membrane; GO:0016021 integral component of membrane; GO:0044425 membrane part;	GO:0042625 ATPase coupled ion transmembrane transporter activity; GO:1901265 nucleoside phosphate binding; GO:0015399 primary active transmembrane transporter activity; GO:0022892 substrate-specific transporter activity; GO:0016817 hydrolase activity, acting on acid anhydrides; GO:0016787 hydrolase activity; GO:0022891 substrate-specific transmembrane transporter activity; GO:0016887 ATPase activ…				IPR008250; IPR023299; IPR023214;	P-type ATPase, A domain; P-type ATPase, cytoplasmic domain N; HAD-like domain;
UPI000222FFFD	status=active	2.033	Up	0.00108211	---	50.348	10.692	6.1	3	6	3	0.641	0.701	0.771	1.303	1.246	1.269	Membrane	GO:0006810 transport; GO:0055085 transmembrane transport; GO:0051179 localization; GO:0051234 establishment of localization;	GO:0031224 intrinsic component of membrane; GO:0016020 membrane; GO:0016021 integral component of membrane; GO:0044425 membrane part;	GO:0005215 transporter activity;				IPR020846;	Major facilitator superfamily domain;
UPI000003A29A	status=active	1.293	Up	0.045538	---	12.679	4.3749	9.4	1	3	1	0.88	0.97	1.09	1.138	1.036	0.915	Cytoplasmic
UPI00022322D4	status=active	1.241	Up	0.024684	---	37.51	30.799	19.1	5	7	5	0.893	0.933	0.816	1.108	1.033	1.138	Membrane							IPR003594;	Histidine kinase-like ATPase, C-terminal domain;
UPI000003651E	status=active	1.208	Up	0.0048037	---	16.408	99.692	54.7	6	11	6	0.883	0.942	0.968	1.067	1.05	1.048	Cytoplasmic				K03647			IPR029039;	Flavoprotein-like domain;
UPI00022309A6	status=active	1.211	Up	2.33147e-15	---	44.782	301.83	39.6	20	70	20	0.909	0.878	0.923	1.101	1.087	1.069	Cytoplasmic	GO:0016053 organic acid biosynthetic process; GO:0006725 cellular aromatic compound metabolic process; GO:0000162 tryptophan biosynthetic process; GO:0044699 single-organism process; GO:0009058 biosynthetic process; GO:1901566 organonitrogen compound biosynthetic process; GO:0042435 indole-containing compound biosynthetic process; GO:0044237 cellular metabolic process; GO:0006576 cellular biogeni…		GO:0016829 lyase activity; GO:0016836 hydro-lyase activity; GO:0004834 tryptophan synthase activity; GO:0003824 catalytic activity; GO:0016835 carbon-oxygen lyase activity;	K01696	trpB; tryptophan synthase beta chain [EC:4.2.1.20]	cgt00260 Glycine, serine and threonine metabolism - Corynebacterium glutamicum R; cgt01230 Biosynthesis of amino acids - Corynebacterium glutamicum R; cgt01130 Biosynthesis of antibiotics - Corynebacterium glutamicum R; cgt00400 Phenylalanine, tyrosine and tryptophan biosynthesis - Corynebacterium glutamicum R; cgt01100 Metabolic pathways - Corynebacterium glutamicum R; cgt01110 Biosynthesis of s…	IPR001926;	Tryptophan synthase beta subunit-like PLP-dependent enzyme;
UPI0002233173	status=active	1.215	Up	0.0095016	---	160.12	181.97	22.1	26	32	26	0.857	0.971	1.026	1.041	0.947	1.104	Cytoplasmic			GO:0005524 ATP binding; GO:1901265 nucleoside phosphate binding; GO:0001882 nucleoside binding; GO:0043167 ion binding; GO:0016817 hydrolase activity, acting on acid anhydrides; GO:0016787 hydrolase activity; GO:0000166 nucleotide binding; GO:0097159 organic cyclic compound binding; GO:1901363 heterocyclic compound binding; GO:0032549 ribonucleoside binding; GO:0097367 carbohydrate derivative bin…	K03724			IPR011545; IPR013701; IPR027417; IPR014001; IPR001650;	DEAD/DEAH box helicase domain; DEAD/H associated; P-loop containing nucleoside triphosphate hydrolase; Helicase superfamily 1/2, ATP-binding domain; Helicase, C-terminal;
UPI0002230658	status=active	1.227	Up	0.000175045	---	24.364	113.31	23.9	4	7	4	0.876	0.978	0.937	1.075	1.032	1.053	Extracellular
UPI00013350E3	status=active	1.463	Up	2.1509e-08	---	8.5215	49.358	62.7	5	16	5	0.738	0.861	0.765	1.08	1.215	1.247	Extracellular
UPI0002231FC6	status=active	1.255	Up	1.80605e-05	---	95.812	122.77	19.2	16	21	16	0.874	1.007	0.899	1.097	1.077	1.074	Membrane	GO:0006810 transport; GO:0051179 localization; GO:0006812 cation transport; GO:0030001 metal ion transport; GO:0006811 ion transport; GO:0051234 establishment of localization;	GO:0031224 intrinsic component of membrane; GO:0016020 membrane; GO:0016021 integral component of membrane; GO:0044425 membrane part;	GO:0097159 organic cyclic compound binding; GO:1901363 heterocyclic compound binding; GO:1901265 nucleoside phosphate binding; GO:0005488 binding; GO:0043167 ion binding; GO:0043169 cation binding; GO:0046872 metal ion binding; GO:0000166 nucleotide binding; GO:0036094 small molecule binding;				IPR006121; IPR023299; IPR008250; IPR023214;	Heavy metal-associated domain, HMA; P-type ATPase, cytoplasmic domain N; P-type ATPase, A domain; HAD-like domain;
UPI0001335385	status=active	1.201	Up	0.00091586	---	33.25	197.66	62.5	13	25	12	0.924	0.91	0.989	1.11	1.025	1.05	Cytoplasmic	GO:0019629 propionate catabolic process, 2-methylcitrate cycle; GO:0044699 single-organism process; GO:0044255 cellular lipid metabolic process; GO:0044237 cellular metabolic process; GO:0071704 organic substance metabolic process; GO:0008152 metabolic process; GO:0044248 cellular catabolic process; GO:0032787 monocarboxylic acid metabolic process; GO:0009987 cellular process; GO:0006629 lipid me…		GO:0016829 lyase activity; GO:0016833 oxo-acid-lyase activity; GO:0003824 catalytic activity; GO:0046421 methylisocitrate lyase activity; GO:0016830 carbon-carbon lyase activity;	K03417	prpB; methylisocitrate lyase [EC:4.1.3.30]	cgt00640 Propanoate metabolism - Corynebacterium glutamicum R;	IPR015813;	Pyruvate/Phosphoenolpyruvate kinase-like domain;
UPI00013350C1	status=active	1.513	Up	2.4147e-08	---	45.188	104.39	14.7	7	19	7	0.826	0.747	0.72	1.25	1.222	1.165	Membrane	GO:0006810 transport; GO:0051179 localization; GO:0051234 establishment of localization;	GO:0016020 membrane;	GO:0005215 transporter activity;
UPI0002232624	status=active	1.222	Up	0.0165205	---	17.554	37.914	24.8	3	5	3	0.87	1.062	0.965	1.063	1.007	1.009	Membrane		GO:0016020 membrane; GO:0031226 intrinsic component of plasma membrane; GO:0044459 plasma membrane part; GO:0044425 membrane part; GO:0044464 cell part; GO:0071944 cell periphery; GO:0031224 intrinsic component of membrane; GO:0005887 integral component of plasma membrane; GO:0005623 cell; GO:0016021 integral component of membrane; GO:0005886 plasma membrane;					IPR010445;	Lipopolysaccharide assembly protein A domain;
UPI0001335217	status=active	1.277	Up	4.8407e-06	---	33.977	194.58	37	10	25	10	0.867	0.891	0.923	1.107	1.08	1.046	Membrane	GO:0008152 metabolic process; GO:0005975 carbohydrate metabolic process; GO:0044238 primary metabolic process; GO:0071704 organic substance metabolic process;		GO:0016773 phosphotransferase activity, alcohol group as acceptor; GO:0003824 catalytic activity; GO:0016740 transferase activity; GO:0016772 transferase activity, transferring phosphorus-containing groups;	K00882	fruK; 1-phosphofructokinase [EC:2.7.1.56]	cgt00051 Fructose and mannose metabolism - Corynebacterium glutamicum R;	IPR011611; IPR029056;	Carbohydrate kinase PfkB; Ribokinase-like;
UPI00013350C0	status=active	1.435	Up	1.8755e-06	---	26.337	293.3	44.8	8	33	8	0.788	0.79	0.777	1.131	1.188	1.217	Cytoplasmic	GO:0008152 metabolic process; GO:0005975 carbohydrate metabolic process; GO:0044238 primary metabolic process; GO:0071704 organic substance metabolic process;		GO:0003824 catalytic activity;	K07160			IPR011330;	Glycoside hydrolase/deacetylase, beta/alpha-barrel;
UPI0000165DDA	status=active	1.303	Up	0.04238	---	40.597	47.189	24.4	8	9	8	0.844	1.01	0.994	1.1	1.072	0.997	Membrane	GO:0050794 regulation of cellular process; GO:0044700 single organism signaling; GO:0051716 cellular response to stimulus; GO:0007165 signal transduction; GO:0050789 regulation of biological process; GO:0007154 cell communication; GO:0035556 intracellular signal transduction; GO:0044699 single-organism process; GO:0000160 phosphorelay signal transduction system; GO:0023052 signaling; GO:0050896 r…	GO:0031224 intrinsic component of membrane; GO:0016020 membrane; GO:0016021 integral component of membrane; GO:0044425 membrane part;	GO:0038023 signaling receptor activity; GO:0016773 phosphotransferase activity, alcohol group as acceptor; GO:0046983 protein dimerization activity; GO:0004673 protein histidine kinase activity; GO:0005515 protein binding; GO:0004672 protein kinase activity; GO:0016775 phosphotransferase activity, nitrogenous group as acceptor; GO:0004871 signal transducer activity; GO:0060089 molecular transduce…				IPR005467; IPR011712; IPR003594;	Histidine kinase domain; Signal transduction histidine kinase, subgroup 3, dimerisation and phosphoacceptor domain; Histidine kinase-like ATPase, C-terminal domain;
UPI0000036873	status=active	1.676	Up	5.9153e-05	---	23.386	65.402	42.6	7	11	7	0.714	0.751	0.707	1.197	1.27	1.197	Membrane							IPR027417;	P-loop containing nucleoside triphosphate hydrolase;
UPI00022312D4	status=active	1.353	Up	1.321e-10	---	18.745	204.94	79.7	11	40	11	0.839	0.902	0.83	1.135	1.096	1.115	Membrane	GO:0008652 cellular amino acid biosynthetic process; GO:0016053 organic acid biosynthetic process; GO:0044711 single-organism biosynthetic process; GO:0009082 branched-chain amino acid biosynthetic process; GO:0044281 small molecule metabolic process; GO:0044763 single-organism cellular process; GO:0044699 single-organism process; GO:0006807 nitrogen compound metabolic process; GO:0009058 biosynt…		GO:0016597 amino acid binding; GO:0031406 carboxylic acid binding; GO:0003824 catalytic activity; GO:0005488 binding; GO:0003984 acetolactate synthase activity; GO:0016744 transferase activity, transferring aldehyde or ketonic groups; GO:0043167 ion binding; GO:0043177 organic acid binding; GO:0043168 anion binding; GO:0016740 transferase activity; GO:0036094 small molecule binding;	K01653	E2.2.1.6S; acetolactate synthase I/III small subunit [EC:2.2.1.6]	cgt00650 Butanoate metabolism - Corynebacterium glutamicum R; cgt00770 Pantothenate and CoA biosynthesis - Corynebacterium glutamicum R; cgt01230 Biosynthesis of amino acids - Corynebacterium glutamicum R; cgt01110 Biosynthesis of secondary metabolites - Corynebacterium glutamicum R; cgt00290 Valine, leucine and isoleucine biosynthesis - Corynebacterium glutamicum R; cgt01130 Biosynthesis of anti…	IPR002912; IPR019455;	ACT domain; Acetolactate synthase, small subunit, C-terminal;
UPI0002230660	status=active	1.327	Up	0.000104171	---	17.798	96.824	39.5	3	9	3	0.908	0.832	0.905	1.205	1.076	1.174	Membrane
UPI00022328A6	status=active	1.231	Up	5.9405e-11	---	31.98	206.27	34.4	11	31	11	0.913	0.88	0.864	1.124	1.114	1.067	Cytoplasmic				K10439	rbsB; ribose transport system substrate-binding protein	cgt02010 ABC transporters - Corynebacterium glutamicum R;	IPR028082; IPR025997;	Periplasmic binding protein-like I; Periplasmic binding protein;
UPI000223230F	status=active	1.27	Up	0.00032108	---	37.645	23.959	18.7	5	6	5	0.897	0.95	0.933	1.139	1.036	1.048	Cytoplasmic	GO:0044699 single-organism process; GO:0008152 metabolic process; GO:0055114 oxidation-reduction process; GO:0044710 single-organism metabolic process;		GO:0016705 oxidoreductase activity, acting on paired donors, with incorporation or reduction of molecular oxygen; GO:0003824 catalytic activity; GO:0016491 oxidoreductase activity;				IPR011251;	Luciferase-like domain;
UPI000223098C	status=active	1.374	Up	6.3135e-07	---	69.067	107.02	15.4	8	11	8	0.85	0.869	0.803	1.168	1.165	1.166	Membrane	GO:0006810 transport; GO:1902578 single-organism localization; GO:0008643 carbohydrate transport; GO:0044699 single-organism process; GO:0071702 organic substance transport; GO:0051179 localization; GO:0009401 phosphoenolpyruvate-dependent sugar phosphotransferase system; GO:0044765 single-organism transport; GO:0051234 establishment of localization;	GO:0031224 intrinsic component of membrane; GO:0016020 membrane; GO:0016021 integral component of membrane; GO:0044425 membrane part;	GO:0022804 active transmembrane transporter activity; GO:0015144 carbohydrate transmembrane transporter activity; GO:0016773 phosphotransferase activity, alcohol group as acceptor; GO:0003824 catalytic activity; GO:0008982 protein-N(PI)-phosphohistidine-sugar phosphotransferase activity; GO:1901476 carbohydrate transporter activity; GO:0022892 substrate-specific transporter activity; GO:0016740 t…	K02809	PTS-Scr-EIIB; PTS system, sucrose-specific IIB component [EC:2.7.1.211]	cgt02060 Phosphotransferase system (PTS) - Corynebacterium glutamicum R; cgt00500 Starch and sucrose metabolism - Corynebacterium glutamicum R;	IPR011055; IPR001127; IPR010973; IPR013013; IPR003352; IPR001996;	Duplicated hybrid motif; Phosphotransferase system, sugar-specific permease EIIA type 1; Phosphotransferase system, sucrose-specific IIBC component; Phosphotransferase system, EIIC component, type 1; Phosphotransferase system, EIIC; Phosphotransferase system, IIB component, type 1;
UPI00022331D2	status=active	1.206	Up	0.00021698	---	29.501	161.16	62.4	12	21	12	0.917	0.883	0.86	1.106	1.125	1.096	Cytoplasmic	GO:0051188 cofactor biosynthetic process; GO:0009165 nucleotide biosynthetic process; GO:0019362 pyridine nucleotide metabolic process; GO:0006725 cellular aromatic compound metabolic process; GO:0046496 nicotinamide nucleotide metabolic process; GO:0009117 nucleotide metabolic process; GO:0044699 single-organism process; GO:0009058 biosynthetic process; GO:0019363 pyridine nucleotide biosyntheti…		GO:0016763 transferase activity, transferring pentosyl groups; GO:0016757 transferase activity, transferring glycosyl groups; GO:0004514 nicotinate-nucleotide diphosphorylase (carboxylating) activity; GO:0003824 catalytic activity; GO:0016740 transferase activity;	K00767	nadC; nicotinate-nucleotide pyrophosphorylase (carboxylating) [EC:2.4.2.19]	cgt00760 Nicotinate and nicotinamide metabolism - Corynebacterium glutamicum R; cgt01100 Metabolic pathways - Corynebacterium glutamicum R;	IPR013785; IPR022412; IPR002638;	Aldolase-type TIM barrel; Quinolinate phosphoribosyl transferase, N-terminal; Quinolinate phosphoribosyl transferase, C-terminal;
UPI0002232E45	status=active	1.45	Up	3.687e-05	---	64.933	149.89	20.4	9	13	9	0.835	0.804	0.83	1.211	1.182	1.167	Membrane		GO:0016020 membrane;		K01421			IPR017500; IPR017501; IPR013525;	Phage infection protein, YhgE, N-terminal; Phage infection protein, YhgE, C-terminal; ABC-2 type transporter;
UPI00022312D5	status=active	1.218	Up	1e-32	---	66.846	323.31	58.1	28	154	28	0.914	0.876	0.886	1.113	1.074	1.079	Cytoplasmic	GO:0008652 cellular amino acid biosynthetic process; GO:0016053 organic acid biosynthetic process; GO:0044711 single-organism biosynthetic process; GO:0009082 branched-chain amino acid biosynthetic process; GO:0044281 small molecule metabolic process; GO:0044763 single-organism cellular process; GO:0006807 nitrogen compound metabolic process; GO:0044699 single-organism process; GO:0009058 biosynt…		GO:0000287 magnesium ion binding; GO:0019842 vitamin binding; GO:1901265 nucleoside phosphate binding; GO:0050660 flavin adenine dinucleotide binding; GO:0003984 acetolactate synthase activity; GO:0043167 ion binding; GO:0000166 nucleotide binding; GO:1901681 sulfur compound binding; GO:0048037 cofactor binding; GO:0030976 thiamine pyrophosphate binding; GO:1901363 heterocyclic compound binding; …	K01652	E2.2.1.6L; acetolactate synthase I/II/III large subunit [EC:2.2.1.6]	cgt00650 Butanoate metabolism - Corynebacterium glutamicum R; cgt00770 Pantothenate and CoA biosynthesis - Corynebacterium glutamicum R; cgt01230 Biosynthesis of amino acids - Corynebacterium glutamicum R; cgt01110 Biosynthesis of secondary metabolites - Corynebacterium glutamicum R; cgt00290 Valine, leucine and isoleucine biosynthesis - Corynebacterium glutamicum R; cgt01130 Biosynthesis of anti…	IPR012000; IPR029035; IPR029061; IPR011766; IPR012001;	Thiamine pyrophosphate enzyme, central domain; DHS-like NAD/FAD-binding domain; Thiamin diphosphate-binding fold; Thiamine pyrophosphate enzyme, C-terminal TPP-binding; Thiamine pyrophosphate enzyme, N-terminal TPP-binding domain;
UPI0002232B62	status=active	1.411	Up	0.000140569	---	30.585	42.114	27.9	9	13	9	0.834	0.856	0.88	1.177	1.152	1.09	Cytoplasmic							IPR023214;	HAD-like domain;
UPI00022332D4	status=active	2.109	Up	0.00074112	---	17.554	111.17	65.2	6	9	6	0.588	0.738	0.676	1.24	1.24	1.207	Cytoplasmic	GO:0050794 regulation of cellular process; GO:0010468 regulation of gene expression; GO:0006355 regulation of transcription, DNA-templated; GO:0031326 regulation of cellular biosynthetic process; GO:0080090 regulation of primary metabolic process; GO:0060255 regulation of macromolecule metabolic process; GO:0019219 regulation of nucleobase-containing compound metabolic process; GO:0010556 regulat…		GO:0003700 transcription factor activity, sequence-specific DNA binding; GO:0001071 nucleic acid binding transcription factor activity;				IPR011991; IPR000835;	Winged helix-turn-helix DNA-binding domain; MarR-type HTH domain;
UPI0002230989	status=active	1.259	Up	0.023881	---	40.763	41.977	15.2	4	5	4	0.906	0.972	0.977	1.141	1.019	1.031	Cytoplasmic	GO:1901135 carbohydrate derivative metabolic process; GO:1901071 glucosamine-containing compound metabolic process; GO:0006044 N-acetylglucosamine metabolic process; GO:0008152 metabolic process; GO:0006040 amino sugar metabolic process; GO:0071704 organic substance metabolic process;		GO:0008448 N-acetylglucosamine-6-phosphate deacetylase activity; GO:0016787 hydrolase activity; GO:0019213 deacetylase activity; GO:0016811 hydrolase activity, acting on carbon-nitrogen (but not peptide) bonds, in linear amides; GO:0003824 catalytic activity; GO:0016810 hydrolase activity, acting on carbon-nitrogen (but not peptide) bonds;	K01443	nagA; N-acetylglucosamine-6-phosphate deacetylase [EC:3.5.1.25]	cgt00520 Amino sugar and nucleotide sugar metabolism - Corynebacterium glutamicum R; cgt01130 Biosynthesis of antibiotics - Corynebacterium glutamicum R;	IPR032466; IPR006680;	Metal-dependent hydrolase; Amidohydrolase-related;
UPI00022319A5	status=active	1.326	Up	7.73936e-13	---	59.24	121.49	40.3	21	30	21	0.858	0.858	0.86	1.138	1.15	1.117	Cytoplasmic	GO:0044699 single-organism process; GO:0008152 metabolic process; GO:0055114 oxidation-reduction process; GO:0044710 single-organism metabolic process;		GO:0097159 organic cyclic compound binding; GO:1901363 heterocyclic compound binding; GO:0016614 oxidoreductase activity, acting on CH-OH group of donors; GO:1901265 nucleoside phosphate binding; GO:0050660 flavin adenine dinucleotide binding; GO:0003824 catalytic activity; GO:0005488 binding; GO:0043167 ion binding; GO:0043168 anion binding; GO:0000166 nucleotide binding; GO:0048037 cofactor bin…				IPR000172; IPR007867; IPR023753;	Glucose-methanol-choline oxidoreductase, N-terminal; Glucose-methanol-choline oxidoreductase, C-terminal; FAD/NAD(P)-binding domain;
UPI0001334F04	status=active	1.306	Up	0.0049352	---	49.267	49.322	11.6	4	7	4	0.88	0.959	0.919	1.149	1.059	1.031	Membrane	GO:0006810 transport; GO:0055085 transmembrane transport; GO:0051179 localization; GO:0051234 establishment of localization;	GO:0031224 intrinsic component of membrane; GO:0016020 membrane; GO:0016021 integral component of membrane; GO:0044425 membrane part;	GO:0022857 transmembrane transporter activity; GO:0005215 transporter activity;				IPR020846;	Major facilitator superfamily domain;
UPI0002231F9A	status=active	1.214	Up	2.0718e-05	---	46.109	323.31	53.8	19	45	19	0.931	0.851	0.913	1.13	1.076	1.085	Cytoplasmic
UPI000133546B	status=active	1.383	Up	0.000198422	---	26.77	6.5636	10.6	3	5	3	0.849	0.854	0.841	1.174	1.123	1.133	Membrane				K03975
UPI0000165C79	status=active	1.222	Up	0.023823	---	7.121	42.411	69.8	4	11	4	0.855	1.079	0.983	1.045	0.973	1.056	Cytoplasmic			GO:0097159 organic cyclic compound binding; GO:1901363 heterocyclic compound binding; GO:0003677 DNA binding; GO:0005488 binding; GO:0003676 nucleic acid binding;				IPR009061; IPR011991; IPR010093;	Putative DNA-binding domain; Winged helix-turn-helix DNA-binding domain; SinI-like, DNA-binding domain;
UPI00022331D3	status=active	1.325	Up	1.238e-10	---	46.565	259.89	63.6	17	40	17	0.852	0.848	0.863	1.129	1.131	1.176	Cytoplasmic	GO:0051188 cofactor biosynthetic process; GO:0009165 nucleotide biosynthetic process; GO:0019362 pyridine nucleotide metabolic process; GO:0006725 cellular aromatic compound metabolic process; GO:0046496 nicotinamide nucleotide metabolic process; GO:0009117 nucleotide metabolic process; GO:0044699 single-organism process; GO:0009058 biosynthetic process; GO:0019363 pyridine nucleotide biosyntheti…		GO:0008987 quinolinate synthetase A activity; GO:0003824 catalytic activity; GO:0005488 binding; GO:0051536 iron-sulfur cluster binding; GO:0016765 transferase activity, transferring alkyl or aryl (other than methyl) groups; GO:0051539 4 iron, 4 sulfur cluster binding; GO:0016740 transferase activity; GO:0051540 metal cluster binding;	K03517	nadA; quinolinate synthase [EC:2.5.1.72]	cgt00760 Nicotinate and nicotinamide metabolism - Corynebacterium glutamicum R; cgt01100 Metabolic pathways - Corynebacterium glutamicum R;
UPI00013350BE	status=active	1.225	Up	6.0004e-09	---	31.688	197.31	35.5	11	20	11	0.899	0.884	0.949	1.101	1.089	1.058	Membrane							IPR003778; IPR029000;	Carboxyltransferase domain, subdomain A and B; Cyclophilin-like domain;
UPI00013352FF	status=active	1.239	Up	0.035064	---	7.8802	21.105	35.7	2	3	2	0.877	0.95	0.829	1.087	1.072	1.098	Membrane							IPR027379;	Cardiolipin synthase N-terminal;
UPI0002233204	status=active	1.443	Up	0.00163657	---	47.738	11.359	13.5	6	6	6	0.814	0.834	0.892	1.175	1.081	1.085	Cytoplasmic			GO:0005524 ATP binding; GO:1901265 nucleoside phosphate binding; GO:0001882 nucleoside binding; GO:0043167 ion binding; GO:0016817 hydrolase activity, acting on acid anhydrides; GO:0016787 hydrolase activity; GO:0000166 nucleotide binding; GO:0017111 nucleoside-triphosphatase activity; GO:0016887 ATPase activity; GO:0097159 organic cyclic compound binding; GO:1901363 heterocyclic compound binding…	K16787	ecfA2; energy-coupling factor transport system ATP-binding protein [EC:3.6.3.-]	cgt02010 ABC transporters - Corynebacterium glutamicum R;	IPR003593; IPR003439; IPR027417;	AAA+ ATPase domain; ABC transporter-like; P-loop containing nucleoside triphosphate hydrolase;
UPI00022325F4	status=active	1.318	Up	8.207e-05	---	172.09	247.49	15.4	20	23	20	0.875	0.86	0.868	1.153	1.118	1.145	CellWall
UPI000223130B	status=active	1.342	Up	0.00122408	---	21.799	106.03	32.4	3	7	3	0.859	0.863	0.923	1.153	1.059	1.126	Membrane
UPI000223131D	status=active	1.3	Up	0.0140187	---	17.516	16.826	17.7	3	7	3	0.797	1.053	0.839	1.036	1.047	1.179	Extracellular			GO:0097159 organic cyclic compound binding; GO:1901363 heterocyclic compound binding; GO:0003723 RNA binding; GO:0003824 catalytic activity; GO:0005488 binding; GO:0003676 nucleic acid binding; GO:0016788 hydrolase activity, acting on ester bonds; GO:0004518 nuclease activity; GO:0004521 endoribonuclease activity; GO:0016787 hydrolase activity; GO:0004519 endonuclease activity; GO:0004540 ribonuc…				IPR016191;	Ribonuclease/ribotoxin;
UPI0002232307	status=active	0.669	Down	1.4439e-07	---	41.629	74.851	22.5	7	11	7	1.189	1.229	1.278	0.795	0.782	0.814	Extracellular			GO:0016740 transferase activity; GO:0003824 catalytic activity;				IPR005490;	L,D-transpeptidase catalytic domain;
UPI0002230306	status=active	0.635	Down	1.70693e-05	---	6.0247	59.674	43.9	2	20	2	1.219	1.277	1.253	0.774	0.743	0.776	Extracellular
UPI0001335277	status=active	0.782	Down	2.9477e-06	---	57.39	190.23	29.7	13	21	13	1.109	1.153	1.163	0.867	0.871	0.867	Cytoplasmic	GO:0006396 RNA processing; GO:0034470 ncRNA processing; GO:0006725 cellular aromatic compound metabolic process; GO:1901360 organic cyclic compound metabolic process; GO:0006807 nitrogen compound metabolic process; GO:0044238 primary metabolic process; GO:0009451 RNA modification; GO:0044237 cellular metabolic process; GO:0071704 organic substance metabolic process; GO:0016070 RNA metabolic proce…	GO:0044424 intracellular part; GO:0005623 cell; GO:0044464 cell part; GO:0005622 intracellular; GO:0005737 cytoplasm;	GO:0051539 4 iron, 4 sulfur cluster binding; GO:0016740 transferase activity; GO:0003824 catalytic activity; GO:0051536 iron-sulfur cluster binding; GO:0005488 binding; GO:0051540 metal cluster binding;	K06168			IPR006638; IPR023404; IPR013848; IPR007197; IPR002792;	Elongator protein 3/MiaB/NifB; Radical SAM, alpha/beta horseshoe; Methylthiotransferase, N-terminal; Radical SAM; TRAM domain;
UPI000223193E	status=active	0.8	Down	5.6038e-05	---	49.193	53.519	26.3	11	17	11	1.104	1.112	1.14	0.883	0.904	0.852	Cytoplasmic	GO:0071466 cellular response to xenobiotic stimulus; GO:0006725 cellular aromatic compound metabolic process; GO:0044699 single-organism process; GO:0050896 response to stimulus; GO:0044237 cellular metabolic process; GO:0071704 organic substance metabolic process; GO:0008152 metabolic process; GO:0010124 phenylacetate catabolic process; GO:0006805 xenobiotic metabolic process; GO:0009410 respons…		GO:0016877 ligase activity, forming carbon-sulfur bonds; GO:0003824 catalytic activity; GO:0047475 phenylacetate-CoA ligase activity; GO:0016874 ligase activity; GO:0016878 acid-thiol ligase activity;	K01912	paaK; phenylacetate-CoA ligase [EC:6.2.1.30]	cgt00360 Phenylalanine metabolism - Corynebacterium glutamicum R; cgt01120 Microbial metabolism in diverse environments - Corynebacterium glutamicum R;	IPR028154; IPR000873;	AMP-dependent ligase, C-terminal; AMP-dependent synthetase/ligase;
UPI0002231C7B	status=active	0.264	Down	2.5492e-06	---	26.282	105.61	45.8	8	15	8	1.6	1.589	1.655	0.423	0.438	0.406	Extracellular			GO:0016740 transferase activity; GO:0003824 catalytic activity;				IPR005490;	L,D-transpeptidase catalytic domain;
UPI0002231966	status=active	0.833	Down	0.0083581	---	22.039	35.91	56.7	10	14	10	1.081	1.099	1.126	0.901	0.943	0.952	Cytoplasmic	GO:0044267 cellular protein metabolic process; GO:0044238 primary metabolic process; GO:0006470 protein dephosphorylation; GO:0016311 dephosphorylation; GO:0044237 cellular metabolic process; GO:0006796 phosphate-containing compound metabolic process; GO:0071704 organic substance metabolic process; GO:0008152 metabolic process; GO:0006793 phosphorus metabolic process; GO:0044260 cellular macromol…		GO:0016787 hydrolase activity; GO:0004721 phosphoprotein phosphatase activity; GO:0004725 protein tyrosine phosphatase activity; GO:0003824 catalytic activity; GO:0042578 phosphoric ester hydrolase activity; GO:0016791 phosphatase activity; GO:0016788 hydrolase activity, acting on ester bonds;				IPR023485;	Phosphotyrosine protein phosphatase I superfamily;
UPI000003A12D	status=active	0.801	Down	0.00056243	---	11.215	30.514	33	3	8	3	1.163	1.095	1.059	0.931	0.862	0.939	Cytoplasmic	GO:0050794 regulation of cellular process; GO:0010468 regulation of gene expression; GO:0006355 regulation of transcription, DNA-templated; GO:0031326 regulation of cellular biosynthetic process; GO:0080090 regulation of primary metabolic process; GO:0060255 regulation of macromolecule metabolic process; GO:0019219 regulation of nucleobase-containing compound metabolic process; GO:0010556 regulat…		GO:0097159 organic cyclic compound binding; GO:1901363 heterocyclic compound binding; GO:0003677 DNA binding; GO:0005488 binding; GO:0003676 nucleic acid binding; GO:0043167 ion binding; GO:0043169 cation binding; GO:0046872 metal ion binding;	K21600
UPI000222FFFA	status=active	0.806	Down	8.3304e-07	---	27.466	192.95	66.5	17	32	17	1.1	1.165	1.119	0.887	0.888	0.904	Cytoplasmic	GO:0050794 regulation of cellular process; GO:0010468 regulation of gene expression; GO:0006355 regulation of transcription, DNA-templated; GO:0031326 regulation of cellular biosynthetic process; GO:0080090 regulation of primary metabolic process; GO:0060255 regulation of macromolecule metabolic process; GO:0019219 regulation of nucleobase-containing compound metabolic process; GO:0010556 regulat…		GO:0003700 transcription factor activity, sequence-specific DNA binding; GO:0001071 nucleic acid binding transcription factor activity;				IPR011991; IPR008920; IPR011711; IPR000524;	Winged helix-turn-helix DNA-binding domain; Transcription regulator FadR/GntR, C-terminal; GntR, C-terminal; Transcription regulator HTH, GntR;
UPI0002230696	status=active	0.332	Down	2.77189e-12	---	13.194	130.44	69.8	6	17	6	1.523	1.467	1.549	0.505	0.51	0.513	Extracellular
UPI0001334FA9	status=active	0.802	Down	0.032983	---	7.289	70.637	47.8	3	31	2	1.109	1.075	1.127	0.889	0.898	0.906	Cytoplasmic	GO:0050794 regulation of cellular process; GO:0010468 regulation of gene expression; GO:0006355 regulation of transcription, DNA-templated; GO:0031326 regulation of cellular biosynthetic process; GO:0080090 regulation of primary metabolic process; GO:0060255 regulation of macromolecule metabolic process; GO:0019219 regulation of nucleobase-containing compound metabolic process; GO:0010556 regulat…		GO:0097159 organic cyclic compound binding; GO:1901363 heterocyclic compound binding; GO:0003677 DNA binding; GO:0005488 binding; GO:0003676 nucleic acid binding;	K03704			IPR011129; IPR012340; IPR002059;	Cold shock domain; Nucleic acid-binding, OB-fold; Cold-shock protein, DNA-binding;
UPI000003A50D	status=active	0.33	Down	1.3868e-11	---	33.531	149.43	35.8	9	24	8	1.557	1.552	1.706	0.514	0.458	0.452	Extracellular							IPR013830;	SGNH hydrolase-type esterase domain;
UPI00000B73E4	status=active	0.812	Down	1.88201e-05	---	40.975	323.31	54.8	16	42	16	1.095	1.109	1.097	0.889	0.907	0.918	Cytoplasmic	GO:0043648 dicarboxylic acid metabolic process; GO:0008152 metabolic process; GO:0055114 oxidation-reduction process; GO:0044710 single-organism metabolic process; GO:0006108 malate metabolic process; GO:0044281 small molecule metabolic process; GO:0019752 carboxylic acid metabolic process; GO:0044763 single-organism cellular process; GO:0044699 single-organism process; GO:0006082 organic acid me…		GO:0004471 malate dehydrogenase (decarboxylating) (NAD+) activity; GO:1901265 nucleoside phosphate binding; GO:0000166 nucleotide binding; GO:0048037 cofactor binding; GO:0016491 oxidoreductase activity; GO:0016614 oxidoreductase activity, acting on CH-OH group of donors; GO:1901363 heterocyclic compound binding; GO:0097159 organic cyclic compound binding; GO:0016616 oxidoreductase activity, acti…	K00027	ME2; malate dehydrogenase (oxaloacetate-decarboxylating) [EC:1.1.1.38]	cgt02020 Two-component system - Corynebacterium glutamicum R; cgt00620 Pyruvate metabolism - Corynebacterium glutamicum R; cgt01200 Carbon metabolism - Corynebacterium glutamicum R;	IPR012302; IPR012301; IPR016040;	Malic enzyme, NAD-binding; Malic enzyme, N-terminal domain; NAD(P)-binding domain;
UPI00022328B9	status=active	0.8	Down	0.00160323	---	39.985	15.9	13.6	5	7	5	1.109	1.048	1.147	0.887	0.922	0.908	Cytoplasmic	GO:0008152 metabolic process; GO:0005975 carbohydrate metabolic process; GO:0044238 primary metabolic process; GO:0009987 cellular process; GO:0044237 cellular metabolic process; GO:0044262 cellular carbohydrate metabolic process; GO:0071704 organic substance metabolic process;		GO:0016831 carboxy-lyase activity; GO:0016829 lyase activity; GO:0003824 catalytic activity; GO:0016830 carbon-carbon lyase activity;	K13932			IPR011762; IPR000022; IPR029045;	Acetyl-coenzyme A carboxyltransferase, N-terminal; Carboxyl transferase; ClpP/crotonase-like domain;
UPI0002230666	status=active	0.563	Down	1e-32	---	42.498	242.74	45.7	16	35	16	1.241	1.345	1.322	0.699	0.698	0.7	Cytoplasmic	GO:0006396 RNA processing; GO:0006725 cellular aromatic compound metabolic process; GO:1901360 organic cyclic compound metabolic process; GO:0006807 nitrogen compound metabolic process; GO:0044238 primary metabolic process; GO:0044237 cellular metabolic process; GO:0071704 organic substance metabolic process; GO:0016070 RNA metabolic process; GO:0008152 metabolic process; GO:0090304 nucleic acid …		GO:0016886 ligase activity, forming phosphoric ester bonds; GO:0003824 catalytic activity; GO:0008452 RNA ligase activity; GO:0016874 ligase activity;	K14415
UPI00000339AC	status=active	0.712	Down	0.0063572	---	14.147	39.377	22.1	2	5	2	1.172	1.142	1.278	0.834	0.831	0.764	Cytoplasmic	GO:0008652 cellular amino acid biosynthetic process; GO:0016053 organic acid biosynthetic process; GO:0044711 single-organism biosynthetic process; GO:0044281 small molecule metabolic process; GO:0044763 single-organism cellular process; GO:0006522 alanine metabolic process; GO:0006807 nitrogen compound metabolic process; GO:0044699 single-organism process; GO:0009058 biosynthetic process; GO:000…		GO:0016831 carboxy-lyase activity; GO:0016829 lyase activity; GO:0004068 aspartate 1-decarboxylase activity; GO:0003824 catalytic activity; GO:0016830 carbon-carbon lyase activity;	K01579	panD; aspartate 1-decarboxylase [EC:4.1.1.11]	cgt00770 Pantothenate and CoA biosynthesis - Corynebacterium glutamicum R; cgt01100 Metabolic pathways - Corynebacterium glutamicum R; cgt00410 beta-Alanine metabolism - Corynebacterium glutamicum R; cgt01110 Biosynthesis of secondary metabolites - Corynebacterium glutamicum R;	IPR009010;	Aspartate decarboxylase-like domain;
UPI0001335560	status=active	0.739	Down	1.11022e-16	---	35.059	312.01	84.6	25	64	25	1.136	1.156	1.159	0.839	0.847	0.879	Cytoplasmic				K07146			IPR001763; IPR022111;	Rhodanese-like domain; Rhodanase, C-terminal;
UPI0000030AE5	status=active	0.687	Down	0.024279	---	25.425	35.65	15.7	2	6	2	1.204	1.144	1.219	0.827	0.796	0.816	Membrane	GO:0006810 transport; GO:0006820 anion transport; GO:0015711 organic anion transport; GO:1902578 single-organism localization; GO:0006811 ion transport; GO:0044699 single-organism process; GO:0006865 amino acid transport; GO:0071702 organic substance transport; GO:0046942 carboxylic acid transport; GO:0051179 localization; GO:0015849 organic acid transport; GO:0071705 nitrogen compound transport;…	GO:0031224 intrinsic component of membrane; GO:0016020 membrane; GO:0016021 integral component of membrane; GO:0044425 membrane part;		K06895
UPI0001335636	status=active	0.563	Down	1.62448e-12	---	37.259	323.31	53.4	11	92	11	1.269	1.306	1.317	0.715	0.704	0.709	Extracellular							IPR029058;	Alpha/Beta hydrolase fold;
UPI0001335576	status=active	0.263	Down	1e-32	---	50.056	248.37	55.8	24	50	20	1.629	1.66	1.589	0.428	0.467	0.461	Cytoplasmic	GO:0044699 single-organism process; GO:0008152 metabolic process; GO:0055114 oxidation-reduction process; GO:0044710 single-organism metabolic process;		GO:0003824 catalytic activity; GO:0016491 oxidoreductase activity;	K00528			IPR016040; IPR023753;	NAD(P)-binding domain; FAD/NAD(P)-binding domain;
UPI000133521A	status=active	0.776	Down	3.7901e-05	---	31.24	185.52	51.2	14	21	14	1.104	1.142	1.109	0.857	0.881	0.911	Cytoplasmic	GO:0044699 single-organism process; GO:0008152 metabolic process; GO:0055114 oxidation-reduction process; GO:0044710 single-organism metabolic process;		GO:0003824 catalytic activity; GO:0016491 oxidoreductase activity;				IPR013113; IPR017927; IPR007037; IPR017938;	FAD-binding 9, siderophore-interacting; Ferredoxin reductase-type FAD-binding domain; Siderophore-interacting protein; Riboflavin synthase-like beta-barrel;
UPI00022328EC	status=active	0.826	Down	8.0515e-07	---	38.006	87.296	32.4	11	19	11	1.105	1.08	1.117	0.913	0.932	0.892	Cytoplasmic			GO:0008641 small protein activating enzyme activity; GO:0016877 ligase activity, forming carbon-sulfur bonds; GO:0003824 catalytic activity; GO:0016874 ligase activity;	K21147	moeZR; sulfur-carrier protein adenylyltransferase/sulfurtransferase [EC:2.7.7.80 2.7.7.- 2.8.1.11 2.8.1.-]	cgt04122 Sulfur relay system - Corynebacterium glutamicum R;	IPR001763; IPR000594; IPR016040;	Rhodanese-like domain; THIF-type NAD/FAD binding fold; NAD(P)-binding domain;
UPI000223196A	status=active	0.809	Down	0.0035186	---	23.07	80.665	39.5	9	14	9	1.114	1.085	1.116	0.901	0.97	0.866	Cytoplasmic							IPR003362;	Bacterial sugar transferase;
UPI00013353A8	status=active	0.143	Down	1.11022e-16	---	24.359	75.649	14.3	4	13	4	1.854	1.756	1.816	0.266	0.265	0.305	Extracellular							IPR011055; IPR016047;	Duplicated hybrid motif; Peptidase M23;
UPI000223164B	status=active	0.683	Down	6.1317e-08	---	28.91	59.406	36.7	10	15	10	1.169	1.209	1.241	0.798	0.798	0.829	Cytoplasmic							IPR029063;	S-adenosyl-L-methionine-dependent methyltransferase;
UPI000003A81F	status=active	0.725	Down	5.08482e-14	---	39.311	323.31	69	21	37	21	1.14	1.192	1.21	0.827	0.825	0.855	Cytoplasmic	GO:0051188 cofactor biosynthetic process; GO:0016053 organic acid biosynthetic process; GO:0044699 single-organism process; GO:0009058 biosynthetic process; GO:0044255 cellular lipid metabolic process; GO:0044237 cellular metabolic process; GO:0044272 sulfur compound biosynthetic process; GO:0008610 lipid biosynthetic process; GO:0071704 organic substance metabolic process; GO:0008152 metabolic p…		GO:0016879 ligase activity, forming carbon-nitrogen bonds; GO:0016979 lipoate-protein ligase activity; GO:0070283 radical SAM enzyme activity; GO:0003824 catalytic activity; GO:0005488 binding; GO:0051536 iron-sulfur cluster binding; GO:0016992 lipoate synthase activity; GO:0016874 ligase activity; GO:0016782 transferase activity, transferring sulfur-containing groups; GO:0016783 sulfurtransferas…	K03644	lipA; lipoyl synthase [EC:2.8.1.8]	cgt00785 Lipoic acid metabolism - Corynebacterium glutamicum R; cgt01100 Metabolic pathways - Corynebacterium glutamicum R;	IPR013785; IPR006638; IPR007197;	Aldolase-type TIM barrel; Elongator protein 3/MiaB/NifB; Radical SAM;
UPI0001335051	status=active	0.603	Down	1e-32	---	58.492	323.31	45.9	23	88	23	1.271	1.265	1.251	0.767	0.759	0.748	Cytoplasmic			GO:0003824 catalytic activity; GO:0016874 ligase activity;				IPR011762; IPR000022; IPR029045; IPR011763;	Acetyl-coenzyme A carboxyltransferase, N-terminal; Carboxyl transferase; ClpP/crotonase-like domain; Acetyl-coenzyme A carboxyltransferase, C-terminal;
UPI0002231962	status=active	0.294	Down	1.62448e-12	---	39.62	323.31	57.3	18	76	18	1.559	1.533	1.564	0.458	0.451	0.459	Extracellular							IPR029058;	Alpha/Beta hydrolase fold;
UPI000003658B	status=active	0.826	Down	9.6043e-05	---	7.5855	123.68	52.1	3	12	3	1.119	1.098	1.089	0.924	0.862	0.92	Cytoplasmic							IPR011053; IPR000089;	Single hybrid motif; Biotin/lipoyl attachment;
UPI000133504F	status=active	0.77	Down	8.1592e-09	---	8.9659	131.22	50	5	20	5	1.142	1.115	1.118	0.879	0.894	0.877	Extracellular
UPI0001334FF1	status=active	0.771	Down	9.6236e-05	---	15.202	81.312	83.3	13	64	13	1.126	1.152	1.109	0.868	0.872	0.837	Cytoplasmic	GO:0006518 peptide metabolic process; GO:0043043 peptide biosynthetic process; GO:0044267 cellular protein metabolic process; GO:0006807 nitrogen compound metabolic process; GO:0009058 biosynthetic process; GO:0043603 cellular amide metabolic process; GO:0044238 primary metabolic process; GO:1901566 organonitrogen compound biosynthetic process; GO:1901576 organic substance biosynthetic process; G…	GO:0005840 ribosome; GO:0043226 organelle; GO:0043229 intracellular organelle; GO:0043232 intracellular non-membrane-bounded organelle; GO:0044464 cell part; GO:0005622 intracellular; GO:0005737 cytoplasm; GO:0032991 macromolecular complex; GO:0044424 intracellular part; GO:1990904 ribonucleoprotein complex; GO:0005623 cell; GO:0030529 intracellular ribonucleoprotein complex; GO:0044444 cytoplasm…	GO:0003735 structural constituent of ribosome; GO:0005198 structural molecule activity;	K02867	RP-L11; large subunit ribosomal protein L11	cgt03010 Ribosome - Corynebacterium glutamicum R;	IPR020783; IPR020784;	Ribosomal protein L11, C-terminal; Ribosomal protein L11, N-terminal;
UPI000133514A	status=active	0.677	Down	1.0274e-06	---	17.321	77.62	26.8	4	20	4	1.227	1.206	1.152	0.831	0.803	0.765	Membrane
UPI0002232321	status=active	0.551	Down	0.00169538	---	24.189	60.861	24	5	11	5	1.218	1.376	1.32	0.671	0.714	0.767	Extracellular
UPI000133516C	status=active	0.784	Down	0.00055818	---	15.212	46.008	45.7	4	9	4	1.121	1.103	1.144	0.879	0.867	0.943	Cytoplasmic
UPI0002231965	status=active	0.711	Down	3.8089e-10	---	48.613	130.72	22.8	9	16	9	1.165	1.19	1.192	0.828	0.852	0.85	Membrane	GO:0046379 extracellular polysaccharide metabolic process; GO:1903509 liposaccharide metabolic process; GO:0016051 carbohydrate biosynthetic process; GO:0000271 polysaccharide biosynthetic process; GO:0045226 extracellular polysaccharide biosynthetic process; GO:0044699 single-organism process; GO:0044255 cellular lipid metabolic process; GO:0009058 biosynthetic process; GO:0044237 cellular metab…	GO:0016020 membrane;					IPR005702; IPR027417; IPR025669; IPR003856;	Exopolysaccharide synthesis protein; P-loop containing nucleoside triphosphate hydrolase; AAA domain; Lipopolysaccharide biosynthesis;
UPI0000236CB5	status=active	0.83	Down	0.035141	---	5.3985	3.1256	32.6	3	3	3	1.119	1.089	1.073	0.929	0.914	0.911	Extracellular
UPI00022309CA	status=active	0.575	Down	1.9368e-06	---	28.666	62.464	22.1	4	9	4	1.333	1.221	1.272	0.766	0.74	0.757	Membrane
UPI0002233056	status=active	0.505	Down	6.69464e-14	---	71.159	140.76	20.4	11	30	11	1.409	1.431	1.397	0.712	0.631	0.594	Extracellular	GO:0009253 peptidoglycan catabolic process; GO:0000270 peptidoglycan metabolic process; GO:0006026 aminoglycan catabolic process; GO:1901136 carbohydrate derivative catabolic process; GO:0006807 nitrogen compound metabolic process; GO:0006027 glycosaminoglycan catabolic process; GO:0071704 organic substance metabolic process; GO:0030203 glycosaminoglycan metabolic process; GO:1901575 organic subs…		GO:0046914 transition metal ion binding; GO:0003824 catalytic activity; GO:0005488 binding; GO:0043167 ion binding; GO:0046872 metal ion binding; GO:0043169 cation binding; GO:0016787 hydrolase activity; GO:0008745 N-acetylmuramoyl-L-alanine amidase activity; GO:0008270 zinc ion binding; GO:0016811 hydrolase activity, acting on carbon-nitrogen (but not peptide) bonds, in linear amides; GO:0061783…				IPR002502; IPR006619;	N-acetylmuramoyl-L-alanine amidase domain; Peptidoglycan recognition protein family domain, metazoa/bacteria;
UPI00022322EB	status=active	0.484	Down	0.0046795	---	12.37	49.339	32.4	2	5	2	1.402	1.372	1.216	0.678	0.694	0.697	Membrane
UPI0002232E3D	status=active	0.253	Down	5.7933e-08	---	18.827	185.9	36.8	5	20	5	1.639	1.645	1.659	0.414	0.424	0.411	Extracellular		GO:0016020 membrane;	GO:0043169 cation binding; GO:0046872 metal ion binding; GO:0005509 calcium ion binding; GO:0005488 binding; GO:0043167 ion binding;				IPR015919; IPR013783;	Cadherin-like; Immunoglobulin-like fold;
UPI0001335004	status=active	0.751	Down	0.0064416	---	43.249	87.558	24	7	11	7	1.147	1.172	1.114	0.861	0.823	0.941	Cytoplasmic	GO:0044699 single-organism process; GO:0008152 metabolic process; GO:0055114 oxidation-reduction process; GO:0044710 single-organism metabolic process;		GO:0003824 catalytic activity; GO:0016491 oxidoreductase activity;				IPR000683; IPR004104; IPR016040;	Oxidoreductase, N-terminal; Oxidoreductase, C-terminal; NAD(P)-binding domain;
UPI000003A890	status=active	0.803	Down	0.0092235	---	20.639	6.5314	14.8	4	4	4	1.109	1.206	1.152	0.89	0.859	0.843	Cytoplasmic			GO:0004113 2',3'-cyclic-nucleotide 3'-phosphodiesterase activity; GO:0004112 cyclic-nucleotide phosphodiesterase activity; GO:0042578 phosphoric ester hydrolase activity; GO:0003824 catalytic activity; GO:0016788 hydrolase activity, acting on ester bonds; GO:0016874 ligase activity; GO:0016886 ligase activity, forming phosphoric ester bonds; GO:0008664 2'-5'-RNA ligase activity; GO:0008081 phosph…	K01975			IPR014051; IPR009097;	Phosphoesterase, HXTX; RNA ligase/cyclic nucleotide phosphodiesterase;
UPI00013351AC	status=active	0.809	Down	1.9689e-09	---	11.839	109.84	62.3	12	63	12	1.105	1.087	1.099	0.894	0.914	0.907	Cytoplasmic
UPI000223130D	status=active	0.814	Down	2.2685e-05	---	18.179	98.663	69.8	10	58	10	1.11	1.092	1.114	0.903	0.911	0.898	Cytoplasmic	GO:0006518 peptide metabolic process; GO:0043043 peptide biosynthetic process; GO:0044267 cellular protein metabolic process; GO:0006807 nitrogen compound metabolic process; GO:0009058 biosynthetic process; GO:0043603 cellular amide metabolic process; GO:0044238 primary metabolic process; GO:1901566 organonitrogen compound biosynthetic process; GO:1901576 organic substance biosynthetic process; G…	GO:0005840 ribosome; GO:0043226 organelle; GO:0043229 intracellular organelle; GO:0043232 intracellular non-membrane-bounded organelle; GO:0044464 cell part; GO:0005622 intracellular; GO:0005737 cytoplasm; GO:0032991 macromolecular complex; GO:0044424 intracellular part; GO:1990904 ribonucleoprotein complex; GO:0005623 cell; GO:0030529 intracellular ribonucleoprotein complex; GO:0044444 cytoplasm…	GO:0003735 structural constituent of ribosome; GO:0005198 structural molecule activity;	K02959	RP-S16; small subunit ribosomal protein S16	cgt03010 Ribosome - Corynebacterium glutamicum R;	IPR023803;	Ribosomal protein S16 domain;
UPI0001334E70	status=active	0.767	Down	0.0021441	---	7.5116	9.2591	47.8	4	4	4	1.062	1.255	1.258	0.815	0.877	0.807	Cytoplasmic
UPI0002230CB5	status=active	0.408	Down	1.11022e-15	---	79.258	323.31	42.6	21	34	21	1.433	1.416	1.393	0.585	0.586	0.606	Cytoplasmic	GO:0008152 metabolic process; GO:0005975 carbohydrate metabolic process; GO:0044238 primary metabolic process; GO:0071704 organic substance metabolic process;		GO:0004553 hydrolase activity, hydrolyzing O-glycosyl compounds; GO:0016787 hydrolase activity; GO:0003824 catalytic activity; GO:0016798 hydrolase activity, acting on glycosyl bonds;				IPR013320; IPR000757;	Concanavalin A-like lectin/glucanase domain; Glycoside hydrolase family 16;
UPI000223193A	status=active	0.27	Down	1.45439e-14	---	40.614	191.36	23.5	6	18	6	1.539	1.616	1.604	0.416	0.433	0.412	Membrane							IPR008930;	Terpenoid cyclases/protein prenyltransferase alpha-alpha toroid;
UPI0002232B3F	status=active	0.574	Down	1e-32	---	41.874	313.39	60.6	16	55	16	1.243	1.282	1.281	0.713	0.741	0.73	Cytoplasmic	GO:0044699 single-organism process; GO:0008152 metabolic process; GO:0055114 oxidation-reduction process; GO:0044710 single-organism metabolic process;		GO:0097159 organic cyclic compound binding; GO:1901363 heterocyclic compound binding; GO:0020037 heme binding; GO:0003824 catalytic activity; GO:0019825 oxygen binding; GO:0005488 binding; GO:0046906 tetrapyrrole binding; GO:0016491 oxidoreductase activity;	K05916			IPR017927; IPR009050; IPR017938; IPR000971; IPR012292;	Ferredoxin reductase-type FAD-binding domain; Globin-like; Riboflavin synthase-like beta-barrel; Globin; Globin/Protoglobin;
UPI0002232613	status=active	0.696	Down	0.00118428	---	26.661	31.081	32.7	8	10	8	1.195	1.179	1.209	0.832	0.809	0.818	Cytoplasmic				K09861
UPI0002230678	status=active	0.77	Down	1.1632e-07	---	64.106	152.07	24.6	13	18	13	1.121	1.16	1.206	0.863	0.837	0.82	Extracellular				K21473			IPR000064;	Endopeptidase, NLPC/P60 domain;
UPI0002230695	status=active	0.367	Down	0.0118027	---	13.101	24.29	24.4	2	7	2	1.383	1.54	1.534	0.507	0.553	0.619	Extracellular
UPI00022330EE	status=active	0.356	Down	3.0322e-07	---	36.882	65.146	22.9	6	13	6	1.555	1.461	1.592	0.553	0.49	0.534	Extracellular	GO:0006508 proteolysis; GO:0008152 metabolic process; GO:0043170 macromolecule metabolic process; GO:0019538 protein metabolic process; GO:0044238 primary metabolic process; GO:0071704 organic substance metabolic process;		GO:0004252 serine-type endopeptidase activity; GO:0004175 endopeptidase activity; GO:0008233 peptidase activity; GO:0003824 catalytic activity; GO:0017171 serine hydrolase activity; GO:0008236 serine-type peptidase activity; GO:0070011 peptidase activity, acting on L-amino acid peptides; GO:0016787 hydrolase activity;				IPR009003;	Peptidase S1, PA clan;
UPI000133510A	status=active	0.585	Down	0.0020557	---	28.295	67.423	21.2	5	6	5	1.294	1.203	1.403	0.757	0.694	0.68	Extracellular	GO:0006508 proteolysis; GO:0008152 metabolic process; GO:0043170 macromolecule metabolic process; GO:0019538 protein metabolic process; GO:0044238 primary metabolic process; GO:0071704 organic substance metabolic process;		GO:0004252 serine-type endopeptidase activity; GO:0004175 endopeptidase activity; GO:0008233 peptidase activity; GO:0003824 catalytic activity; GO:0017171 serine hydrolase activity; GO:0008236 serine-type peptidase activity; GO:0070011 peptidase activity, acting on L-amino acid peptides; GO:0016787 hydrolase activity;				IPR009003; IPR001254;	Peptidase S1, PA clan; Serine proteases, trypsin domain;
UPI0001334EDA	status=active	0.739	Down	6.2245e-05	---	12.768	30.402	29.2	3	5	3	1.185	1.04	1.185	0.876	0.886	0.848	Extracellular			GO:0043169 cation binding; GO:0046872 metal ion binding; GO:0008270 zinc ion binding; GO:0046914 transition metal ion binding; GO:0005488 binding; GO:0043167 ion binding;				IPR008913;	Zinc finger, CHY-type;
UPI0002232E5A	status=active	0.663	Down	0.00041993	---	37.474	100.61	40.1	11	18	11	1.18	1.22	1.247	0.782	0.774	0.764	Cytoplasmic
UPI000133557C	status=active	0.829	Down	4.649e-07	---	35.461	196.38	46.1	10	23	10	1.105	1.108	1.088	0.916	0.944	0.883	Cytoplasmic		GO:0030313 cell envelope; GO:0005623 cell; GO:0044464 cell part; GO:0030288 outer membrane-bounded periplasmic space; GO:0031975 envelope; GO:0042597 periplasmic space;		K07795	tctC; putative tricarboxylic transport membrane protein	cgt02020 Two-component system - Corynebacterium glutamicum R;
UPI0002232B52	status=active	0.461	Down	1e-32	---	90.876	323.31	17.6	13	38	13	1.428	1.429	1.471	0.658	0.623	0.586	Membrane		GO:0016020 membrane;	GO:0043169 cation binding; GO:0046872 metal ion binding; GO:0005509 calcium ion binding; GO:0005488 binding; GO:0043167 ion binding;				IPR015919; IPR013783;	Cadherin-like; Immunoglobulin-like fold;
UPI000223231A	status=active	0.79	Down	9.8594e-05	---	25.636	109.21	43.5	10	22	10	1.14	1.194	1.124	0.901	0.84	0.868	Cytoplasmic			GO:0005524 ATP binding; GO:1901265 nucleoside phosphate binding; GO:0001882 nucleoside binding; GO:0043167 ion binding; GO:0016817 hydrolase activity, acting on acid anhydrides; GO:0016787 hydrolase activity; GO:0000166 nucleotide binding; GO:0017111 nucleoside-triphosphatase activity; GO:0016887 ATPase activity; GO:0097159 organic cyclic compound binding; GO:1901363 heterocyclic compound binding…	K16784	bioM; biotin transport system ATP-binding protein [EC:3.6.3.-]	cgt02010 ABC transporters - Corynebacterium glutamicum R;	IPR003593; IPR003439; IPR027417;	AAA+ ATPase domain; ABC transporter-like; P-loop containing nucleoside triphosphate hydrolase;
UPI0002230662	status=active	0.81	Down	0.022644	---	63.808	21.568	11.8	6	6	6	1.134	0.995	1.094	0.918	0.944	0.913	Cytoplasmic				K02005			IPR032317;	RND efflux pump, membrane fusion protein, barrel-sandwich domain;
UPI00022322F7	status=active	0.749	Down	0.0154967	---	36.525	21.757	17.2	5	5	5	1.148	1.18	1.08	0.86	0.843	0.874	Cytoplasmic
UPI000223195B	status=active	0.377	Down	0.0078031	---	18.18	29.457	21.1	4	6	4	1.672	1.339	1.682	0.631	0.504	0.401	Cytoplasmic
UPI000223261A	status=active	0.788	Down	9.535e-05	---	37.995	86.941	32	10	21	10	1.12	1.137	1.104	0.883	0.883	0.899	Cytoplasmic							IPR029058; IPR022742;	Alpha/Beta hydrolase fold; Serine aminopeptidase, S33;
UPI0000165CE5	status=active	0.759	Down	0.00127624	---	38.966	86.77	27.5	8	13	8	1.159	1.125	1.196	0.88	0.823	0.87	Cytoplasmic				K21688			IPR007137; IPR010618; IPR011098; IPR023346;	Resuscitation-promoting factor, domain of unknown function DUF348; Transglycosylase-like; G5 domain; Lysozyme-like domain;
UPI000133510C	status=active	0.3	Down	0.022657	---	24.492	66.846	18.9	2	7	2	1.41	1.372	1.619	0.423	0.449	0.379	Extracellular
UPI0002231622	status=active	0.126	Down	1.7737e-06	---	21.665	50.557	7.2	1	6	1	1.863	1.816	1.873	0.235	0.196	0.256	Extracellular
UPI000223031A	status=active	0.73	Down	0.0269	---	17.671	8.5214	12.7	2	2	2	1.187	1.112	1.133	0.867	0.885	0.865	Membrane
UPI000223315A	status=active	0.73	Down	0.0140188	---	19.631	22.48	18.2	2	5	2	1.227	1.07	1.067	0.896	0.851	0.805	Extracellular				K21687			IPR010618; IPR021630; IPR023346;	Transglycosylase-like; Domain of unknown function DUF3235; Lysozyme-like domain;
UPI0002231960	status=active	0.211	Down	3.5014e-06	---	18.34	18.613	19.1	4	7	4	1.627	1.813	1.528	0.344	0.425	0.428	Extracellular							IPR008613;	Excalibur calcium-binding domain;
UPI000003A2AE	status=active	0.501	Down	0.00038124	---	9.5859	42.605	34.9	2	5	2	1.302	1.389	1.384	0.652	0.639	0.61	Cytoplasmic				K18955
UPI000003A3A4	status=active	0.65	Down	2.3888e-05	---	8.9619	72.107	55.6	6	19	6	1.198	1.221	1.129	0.779	0.828	0.862	Cytoplasmic	GO:0044265 cellular macromolecule catabolic process; GO:0006308 DNA catabolic process; GO:0006725 cellular aromatic compound metabolic process; GO:0006259 DNA metabolic process; GO:1901360 organic cyclic compound metabolic process; GO:0006807 nitrogen compound metabolic process; GO:0044238 primary metabolic process; GO:0044237 cellular metabolic process; GO:0071704 organic substance metabolic pro…	GO:0032991 macromolecular complex; GO:0044424 intracellular part; GO:0009318 exodeoxyribonuclease VII complex; GO:1902494 catalytic complex; GO:0005623 cell; GO:0044464 cell part; GO:0005622 intracellular;	GO:0004536 deoxyribonuclease activity; GO:0016895 exodeoxyribonuclease activity, producing 5'-phosphomonoesters; GO:0003824 catalytic activity; GO:0004529 exodeoxyribonuclease activity; GO:0008855 exodeoxyribonuclease VII activity; GO:0016788 hydrolase activity, acting on ester bonds; GO:0004518 nuclease activity; GO:0004527 exonuclease activity; GO:0016787 hydrolase activity; GO:0016796 exonucle…	K03602	xseB; exodeoxyribonuclease VII small subunit [EC:3.1.11.6]	cgt03430 Mismatch repair - Corynebacterium glutamicum R;
UPI000003A1B3	status=active	0.556	Down	1.4804e-09	---	8.7649	61.712	63.2	6	21	6	1.304	1.229	1.307	0.725	0.738	0.669	Cytoplasmic	GO:0006518 peptide metabolic process; GO:0043043 peptide biosynthetic process; GO:0044267 cellular protein metabolic process; GO:0006807 nitrogen compound metabolic process; GO:0009058 biosynthetic process; GO:0043603 cellular amide metabolic process; GO:0044238 primary metabolic process; GO:1901566 organonitrogen compound biosynthetic process; GO:1901576 organic substance biosynthetic process; G…	GO:0005840 ribosome; GO:0043226 organelle; GO:0043229 intracellular organelle; GO:0043232 intracellular non-membrane-bounded organelle; GO:0044464 cell part; GO:0005622 intracellular; GO:0005737 cytoplasm; GO:0032991 macromolecular complex; GO:0044424 intracellular part; GO:1990904 ribonucleoprotein complex; GO:0005623 cell; GO:0030529 intracellular ribonucleoprotein complex; GO:0044444 cytoplasm…	GO:0003735 structural constituent of ribosome; GO:0005198 structural molecule activity;	K02904	RP-L29; large subunit ribosomal protein L29	cgt03010 Ribosome - Corynebacterium glutamicum R;
UPI00022322E5	status=active	0.252	Down	3.6465e-05	---	23.181	67.223	24.1	4	12	4	1.686	1.67	1.637	0.425	0.293	0.333	Extracellular							IPR012674; IPR000566; IPR011038;	Calycin; Lipocalin/cytosolic fatty-acid binding domain; Calycin-like;
UPI00013353DC	status=active	0.804	Down	1.55427e-05	---	12.861	125.42	58.4	12	45	12	1.14	1.073	1.041	0.917	0.913	0.907	Cytoplasmic	GO:0006518 peptide metabolic process; GO:0043043 peptide biosynthetic process; GO:0044267 cellular protein metabolic process; GO:0006807 nitrogen compound metabolic process; GO:0009058 biosynthetic process; GO:0043603 cellular amide metabolic process; GO:0044238 primary metabolic process; GO:1901566 organonitrogen compound biosynthetic process; GO:1901576 organic substance biosynthetic process; G…	GO:0005840 ribosome; GO:0043226 organelle; GO:0043229 intracellular organelle; GO:0043232 intracellular non-membrane-bounded organelle; GO:0044464 cell part; GO:0005622 intracellular; GO:0005737 cytoplasm; GO:0032991 macromolecular complex; GO:0044424 intracellular part; GO:1990904 ribonucleoprotein complex; GO:0005623 cell; GO:0030529 intracellular ribonucleoprotein complex; GO:0044444 cytoplasm…	GO:0003735 structural constituent of ribosome; GO:0005198 structural molecule activity;	K02884	RP-L19; large subunit ribosomal protein L19	cgt03010 Ribosome - Corynebacterium glutamicum R;	IPR008991;	Translation protein SH3-like domain;
UPI0002230FF6	status=active	0.664	Down	2.1546e-05	---	40.711	51.446	31.7	11	13	11	1.23	1.261	1.215	0.817	0.794	0.77	Cytoplasmic				K07397			IPR029058; IPR015946; IPR022742;	Alpha/Beta hydrolase fold; K homology domain-like, alpha/beta; Serine aminopeptidase, S33;
UPI0002232E2D	status=active	0.636	Down	7.67275e-13	---	53.326	173.28	28.5	9	43	9	1.284	1.202	1.187	0.816	0.781	0.75	Extracellular							IPR013595; IPR029058;	Peptidase S33 tripeptidyl aminopeptidase-like, C-terminal; Alpha/Beta hydrolase fold;
UPI0002232310	status=active	0.66	Down	8.42501e-11	---	22.346	125.27	44.2	7	19	7	1.167	1.247	1.209	0.77	0.802	0.813	Cytoplasmic	GO:0008152 metabolic process;		GO:0003824 catalytic activity;				IPR000868;	Isochorismatase-like;
UPI0001335574	status=active	0.705	Down	1.23235e-14	---	34.35	302.33	63.8	16	32	16	1.178	1.162	1.187	0.831	0.802	0.828	Cytoplasmic	GO:0006790 sulfur compound metabolic process; GO:0008152 metabolic process; GO:0044710 single-organism metabolic process; GO:0055114 oxidation-reduction process; GO:0044763 single-organism cellular process; GO:0044699 single-organism process; GO:0044237 cellular metabolic process; GO:0009987 cellular process; GO:0019419 sulfate reduction;		GO:0004779 sulfate adenylyltransferase activity; GO:0016779 nucleotidyltransferase activity; GO:0003824 catalytic activity; GO:0004781 sulfate adenylyltransferase (ATP) activity; GO:0016740 transferase activity; GO:0070566 adenylyltransferase activity; GO:0016772 transferase activity, transferring phosphorus-containing groups;	K00957	cysD; sulfate adenylyltransferase subunit 2 [EC:2.7.7.4]	cgt00920 Sulfur metabolism - Corynebacterium glutamicum R; cgt00230 Purine metabolism - Corynebacterium glutamicum R; cgt01120 Microbial metabolism in diverse environments - Corynebacterium glutamicum R; cgt00450 Selenocompound metabolism - Corynebacterium glutamicum R; cgt01130 Biosynthesis of antibiotics - Corynebacterium glutamicum R; cgt01100 Metabolic pathways - Corynebacterium glutamicum R;…	IPR014729; IPR002500;	Rossmann-like alpha/beta/alpha sandwich fold; Phosphoadenosine phosphosulphate reductase;
UPI0002230326	status=active	0.822	Down	0.00061735	---	40.986	46.295	21.2	7	8	7	1.085	1.153	1.09	0.892	0.891	0.938	Cytoplasmic				K01750	E4.3.1.12; ornithine cyclodeaminase [EC:4.3.1.12]	cgt00330 Arginine and proline metabolism - Corynebacterium glutamicum R; cgt01230 Biosynthesis of amino acids - Corynebacterium glutamicum R; cgt01130 Biosynthesis of antibiotics - Corynebacterium glutamicum R; cgt01110 Biosynthesis of secondary metabolites - Corynebacterium glutamicum R;	IPR023401; IPR016040;	Ornithine cyclodeaminase, N-terminal; NAD(P)-binding domain;
UPI00013351A4	status=active	0.826	Down	0.0043639	---	6.7357	42.112	74.6	4	6	4	1.122	1.119	1.022	0.927	0.929	0.895	Cytoplasmic				K09791
UPI000133536B	status=active	0.291	Down	1.73195e-14	---	29.955	89.656	38.6	10	17	10	1.572	1.598	1.573	0.458	0.456	0.474	Extracellular	GO:0008152 metabolic process; GO:0005975 carbohydrate metabolic process; GO:0044238 primary metabolic process; GO:0071704 organic substance metabolic process;						IPR017853; IPR013781;	Glycoside hydrolase superfamily; Glycoside hydrolase, catalytic domain;
UPI00013351C0	status=active	0.579	Down	1.62437e-12	---	21.104	213.08	60.6	16	48	16	1.235	1.335	1.219	0.715	0.747	0.771	Cytoplasmic	GO:0009116 nucleoside metabolic process; GO:0042278 purine nucleoside metabolic process; GO:0009167 purine ribonucleoside monophosphate metabolic process; GO:0009117 nucleotide metabolic process; GO:0044699 single-organism process; GO:0046129 purine ribonucleoside biosynthetic process; GO:0009163 nucleoside biosynthetic process; GO:0009058 biosynthetic process; GO:0009156 ribonucleoside monophosp…	GO:0016020 membrane; GO:0098796 membrane protein complex; GO:0044425 membrane part; GO:0044464 cell part; GO:0005622 intracellular; GO:0016469 proton-transporting two-sector ATPase complex; GO:0032991 macromolecular complex; GO:0044424 intracellular part; GO:0043234 protein complex; GO:0045263 proton-transporting ATP synthase complex, coupling factor F(o); GO:0005623 cell; GO:0033177 proton-trans…	GO:0015075 ion transmembrane transporter activity; GO:0022892 substrate-specific transporter activity; GO:0015077 monovalent inorganic cation transmembrane transporter activity; GO:0022890 inorganic cation transmembrane transporter activity; GO:0015078 hydrogen ion transmembrane transporter activity; GO:0008324 cation transmembrane transporter activity; GO:0022891 substrate-specific transmembrane…	K02109	ATPF0B; F-type H+-transporting ATPase subunit b	cgt01100 Metabolic pathways - Corynebacterium glutamicum R; cgt00190 Oxidative phosphorylation - Corynebacterium glutamicum R;	IPR028987;	F-type ATP synthase subunit B-like, membrane domain;
UPI000223305E	status=active	0.579	Down	1.62437e-12	---	70.83	323.31	62.9	27	132	27	1.297	1.28	1.255	0.751	0.73	0.748	Extracellular							IPR029058;	Alpha/Beta hydrolase fold;
UPI000133540C	status=active	0.823	Down	0.049878	---	33.063	4.1626	5.2	2	2	2	1.138	1.044	1.01	0.937	0.939	0.959	Membrane	GO:0006810 transport; GO:0055085 transmembrane transport; GO:0051179 localization; GO:0051234 establishment of localization;	GO:0031224 intrinsic component of membrane; GO:0016020 membrane; GO:0016021 integral component of membrane; GO:0044425 membrane part;		K07088
UPI0002232312	status=active	0.504	Down	1.62448e-12	---	53.615	323.31	33.5	16	90	16	1.352	1.304	1.336	0.681	0.686	0.693	Cytoplasmic
UPI000133512F	status=active	0.552	Down	2.4976e-08	---	54.183	74.924	38.9	16	26	16	1.3	1.384	1.357	0.717	0.676	0.699	Cytoplasmic	GO:0044699 single-organism process; GO:0008152 metabolic process; GO:0055114 oxidation-reduction process; GO:0044710 single-organism metabolic process;		GO:0016709 oxidoreductase activity, acting on paired donors, with incorporation or reduction of molecular oxygen, NAD(P)H as one donor, and incorporation of one atom of oxygen; GO:1901265 nucleoside phosphate binding; GO:0050660 flavin adenine dinucleotide binding; GO:0043167 ion binding; GO:0016705 oxidoreductase activity, acting on paired donors, with incorporation or reduction of molecular oxy…	K18277	tmm; trimethylamine monooxygenase [EC:1.14.13.148]	cgt00680 Methane metabolism - Corynebacterium glutamicum R;	IPR023753;	FAD/NAD(P)-binding domain;
UPI00013354E1	status=active	0.813	Down	2.2578e-05	---	25.004	286.07	72.9	14	30	14	1.135	1.094	1.161	0.923	0.856	0.876	Cytoplasmic				K02039			IPR026022;	PhoU domain;
UPI000223197E	status=active	0.833	Down	1.85788e-05	---	59.858	108.44	30.2	12	17	12	1.078	1.159	1.166	0.898	0.899	0.847	Cytoplasmic			GO:0005524 ATP binding; GO:1901265 nucleoside phosphate binding; GO:0001882 nucleoside binding; GO:0043167 ion binding; GO:0016817 hydrolase activity, acting on acid anhydrides; GO:0016787 hydrolase activity; GO:0000166 nucleotide binding; GO:0017111 nucleoside-triphosphatase activity; GO:0016887 ATPase activity; GO:0097159 organic cyclic compound binding; GO:1901363 heterocyclic compound binding…	K18230	tylC; macrolide transport system ATP-binding/permease protein	cgt02010 ABC transporters - Corynebacterium glutamicum R;	IPR003593; IPR003439; IPR027417;	AAA+ ATPase domain; ABC transporter-like; P-loop containing nucleoside triphosphate hydrolase;
UPI00022331CA	status=active	0.604	Down	0.000160855	---	51.594	85.968	25.3	8	17	6	1.251	1.296	1.264	0.755	0.786	0.717	Extracellular							IPR029058;	Alpha/Beta hydrolase fold;
UPI00013350CF	status=active	0.376	Down	4.2288e-11	---	43.563	138.32	28.2	9	18	9	1.469	1.427	1.528	0.552	0.572	0.569	Membrane							IPR029058;	Alpha/Beta hydrolase fold;
UPI0002232602	status=active	0.7	Down	0.0111577	---	49.421	49.155	17.1	7	8	7	1.152	1.231	1.306	0.806	0.717	0.77	Cytoplasmic			GO:0097159 organic cyclic compound binding; GO:1901363 heterocyclic compound binding; GO:0016769 transferase activity, transferring nitrogenous groups; GO:0003824 catalytic activity; GO:0005488 binding; GO:0043167 ion binding; GO:0043168 anion binding; GO:0008483 transaminase activity; GO:0016740 transferase activity; GO:0048037 cofactor binding; GO:0030170 pyridoxal phosphate binding;	K15372	toa; taurine---2-oxoglutarate transaminase [EC:2.6.1.55]	cgt00430 Taurine and hypotaurine metabolism - Corynebacterium glutamicum R; cgt01100 Metabolic pathways - Corynebacterium glutamicum R; cgt00410 beta-Alanine metabolism - Corynebacterium glutamicum R;	IPR015424; IPR015422; IPR015421;	Pyridoxal phosphate-dependent transferase; Pyridoxal phosphate-dependent transferase, major region, subdomain 2; Pyridoxal phosphate-dependent transferase, major region, subdomain 1;
UPI000003AB49	status=active	0.737	Down	4.4331e-07	---	17.74	20.112	26.5	6	9	6	1.129	1.157	1.107	0.832	0.93	0.879	Membrane
UPI000223312F	status=active	0.395	Down	6.1415e-08	---	18.208	116.74	36.8	4	12	4	1.422	1.568	1.439	0.562	0.578	0.573	Extracellular
UPI0002232B6C	status=active	0.549	Down	0.000103716	---	16.515	48.728	32.7	5	7	5	1.295	1.33	1.276	0.711	0.718	0.784	Extracellular
UPI0002233058	status=active	0.833	Down	0.000178445	---	66.684	53.6	23.7	15	21	15	1.06	1.168	1.101	0.883	0.917	0.967	Cytoplasmic	GO:0044699 single-organism process; GO:0008152 metabolic process; GO:0055114 oxidation-reduction process; GO:0044710 single-organism metabolic process;		GO:0003824 catalytic activity; GO:0016491 oxidoreductase activity;	K07222			IPR032710; IPR023753;	NTF2-like domain; FAD/NAD(P)-binding domain;
UPI0002232B50	status=active	0.72	Down	3.1385e-09	---	46.82	323.31	57	21	44	21	1.143	1.173	1.152	0.823	0.861	0.865	Cytoplasmic	GO:0006790 sulfur compound metabolic process; GO:0008152 metabolic process; GO:0044237 cellular metabolic process; GO:0009987 cellular process;		GO:1901265 nucleoside phosphate binding; GO:0001882 nucleoside binding; GO:0043167 ion binding; GO:0016817 hydrolase activity, acting on acid anhydrides; GO:0016787 hydrolase activity; GO:0000166 nucleotide binding; GO:0017111 nucleoside-triphosphatase activity; GO:0097159 organic cyclic compound binding; GO:1901363 heterocyclic compound binding; GO:0032549 ribonucleoside binding; GO:0097367 carb…	K00956	cysN; sulfate adenylyltransferase subunit 1 [EC:2.7.7.4]	cgt00920 Sulfur metabolism - Corynebacterium glutamicum R; cgt00230 Purine metabolism - Corynebacterium glutamicum R; cgt01120 Microbial metabolism in diverse environments - Corynebacterium glutamicum R; cgt00450 Selenocompound metabolism - Corynebacterium glutamicum R; cgt01130 Biosynthesis of antibiotics - Corynebacterium glutamicum R; cgt01100 Metabolic pathways - Corynebacterium glutamicum R;…	IPR009001; IPR027417; IPR000795; IPR009000;	Translation elongation factor EF1A/initiation factor IF2gamma, C-terminal; P-loop containing nucleoside triphosphate hydrolase; Transcription factor, GTP-binding domain; Translation protein, beta-barrel domain;
UPI0000165C37	status=active	0.825	Down	0.000141487	---	8.7689	82.747	73.3	5	16	5	1.127	1.09	1.105	0.93	0.882	0.904	Cytoplasmic
UPI0002232327	status=active	0.783	Down	1e-32	---	103.63	323.31	66.3	68	266	68	1.117	1.1	1.15	0.875	0.895	0.898	Cytoplasmic	GO:0006518 peptide metabolic process; GO:0043043 peptide biosynthetic process; GO:0044267 cellular protein metabolic process; GO:0006807 nitrogen compound metabolic process; GO:0009058 biosynthetic process; GO:0043603 cellular amide metabolic process; GO:0044238 primary metabolic process; GO:1901566 organonitrogen compound biosynthetic process; GO:0044237 cellular metabolic process; GO:1901576 or…	GO:0005623 cell; GO:0005622 intracellular; GO:0044464 cell part;	GO:0003723 RNA binding; GO:1901265 nucleoside phosphate binding; GO:0001882 nucleoside binding; GO:0043167 ion binding; GO:0016817 hydrolase activity, acting on acid anhydrides; GO:0003743 translation initiation factor activity; GO:0016787 hydrolase activity; GO:0000166 nucleotide binding; GO:0017111 nucleoside-triphosphatase activity; GO:1901363 heterocyclic compound binding; GO:0097159 organic …	K02519			IPR023115; IPR006847; IPR005225; IPR027417; IPR000795; IPR009000;	Translation initiation factor IF- 2, domain 3; Translation initiation factor IF-2, N-terminal; Small GTP-binding protein domain; P-loop containing nucleoside triphosphate hydrolase; Transcription factor, GTP-binding domain; Translation protein, beta-barrel domain;
UPI0001334ED9	status=active	0.814	Down	2.7965e-06	---	36.87	273.92	57.8	15	63	15	1.099	1.061	1.121	0.895	0.909	0.895	Cytoplasmic	GO:0009110 vitamin biosynthetic process; GO:0016053 organic acid biosynthetic process; GO:0006768 biotin metabolic process; GO:0044699 single-organism process; GO:0009058 biosynthetic process; GO:1901566 organonitrogen compound biosynthetic process; GO:0044237 cellular metabolic process; GO:0044272 sulfur compound biosynthetic process; GO:0071704 organic substance metabolic process; GO:0008152 me…		GO:0070283 radical SAM enzyme activity; GO:0003824 catalytic activity; GO:0051536 iron-sulfur cluster binding; GO:0005488 binding; GO:0004076 biotin synthase activity; GO:0016782 transferase activity, transferring sulfur-containing groups; GO:0016783 sulfurtransferase activity; GO:0016740 transferase activity; GO:0051540 metal cluster binding;	K01012	bioB; biotin synthase [EC:2.8.1.6]	cgt00780 Biotin metabolism - Corynebacterium glutamicum R; cgt01100 Metabolic pathways - Corynebacterium glutamicum R;	IPR010722; IPR013785; IPR006638; IPR007197;	Biotin and thiamin synthesis-associated domain; Aldolase-type TIM barrel; Elongator protein 3/MiaB/NifB; Radical SAM;
UPI00022325DF	status=active	0.52	Down	6.125e-09	---	29.885	176.25	48.9	8	14	8	1.328	1.307	1.296	0.69	0.703	0.714	Cytoplasmic
UPI000223195D	status=active	0.384	Down	3.10862e-15	---	18.129	82.057	58.3	7	16	7	1.443	1.531	1.362	0.554	0.556	0.625	Cytoplasmic

## Sheet: PT2vsP2
Protein accession	Protein description	PT2/P2 Ratio	Regulated Type	PT2/P2 P value	Gene name	MW [kDa]	Score	Coverage [%]	#Peptides	#PSMs	#Unique peptides	P1	P2	P3	PT1	PT2	PT3	Subcellular Location	Biological Process	Cellular Component	Molecular Function	KEGG KO No.	KEGG Gene	KEGG pathway	IPR ID	Domain description
UPI0001335098	status=active	3.221	Up	4.1264e-05	---	33.102	95.921	45.4	10	12	10	0.415	0.435	0.373	1.484	1.401	1.229	Cytoplasmic			GO:0005524 ATP binding; GO:1901265 nucleoside phosphate binding; GO:0001882 nucleoside binding; GO:0043167 ion binding; GO:0016817 hydrolase activity, acting on acid anhydrides; GO:0016787 hydrolase activity; GO:0000166 nucleotide binding; GO:0017111 nucleoside-triphosphatase activity; GO:0016887 ATPase activity; GO:0097159 organic cyclic compound binding; GO:1901363 heterocyclic compound binding…	K01990			IPR003593; IPR003439; IPR027417;	AAA+ ATPase domain; ABC transporter-like; P-loop containing nucleoside triphosphate hydrolase;
UPI000222FFFD	status=active	1.777	Up	0.00030065	---	50.348	10.692	6.1	3	6	3	0.641	0.701	0.771	1.303	1.246	1.269	Membrane	GO:0006810 transport; GO:0055085 transmembrane transport; GO:0051179 localization; GO:0051234 establishment of localization;	GO:0031224 intrinsic component of membrane; GO:0016020 membrane; GO:0016021 integral component of membrane; GO:0044425 membrane part;	GO:0005215 transporter activity;				IPR020846;	Major facilitator superfamily domain;
UPI00000B98E2	status=active	1.753	Up	0.028916	---	37.573	37.559	32.6	10	13	8	0.599	0.675	0.413	1.347	1.183	1.324	Cytoplasmic	GO:0050794 regulation of cellular process; GO:0006725 cellular aromatic compound metabolic process; GO:0097659 nucleic acid-templated transcription; GO:0060255 regulation of macromolecule metabolic process; GO:0006352 DNA-templated transcription, initiation; GO:0019219 regulation of nucleobase-containing compound metabolic process; GO:0009058 biosynthetic process; GO:0044237 cellular metabolic pr…		GO:0097159 organic cyclic compound binding; GO:1901363 heterocyclic compound binding; GO:0003677 DNA binding; GO:0000996 core DNA-dependent RNA polymerase binding promoter specificity activity; GO:0005488 binding; GO:0001071 nucleic acid binding transcription factor activity; GO:0003676 nucleic acid binding; GO:0000988 transcription factor activity, protein binding; GO:0003700 transcription facto…	K03087			IPR013325; IPR011991; IPR007624; IPR014284; IPR013324; IPR009042; IPR007630; IPR000943; IPR007627;	RNA polymerase sigma factor, region 2; Winged helix-turn-helix DNA-binding domain; RNA polymerase sigma-70 region 3; RNA polymerase sigma-70 like domain; RNA polymerase sigma factor, region 3/4; RNA polymerase sigma-70 region 1.2; RNA polymerase sigma-70 region 4; RNA polymerase sigma-70; RNA polymerase sigma-70 region 2;
UPI00013350C1	status=active	1.636	Up	0.00027878	---	45.188	104.39	14.7	7	19	7	0.826	0.747	0.72	1.25	1.222	1.165	Membrane	GO:0006810 transport; GO:0051179 localization; GO:0051234 establishment of localization;	GO:0016020 membrane;	GO:0005215 transporter activity;
UPI0002233298	status=active	1.552	Up	0.0081616	---	64.951	35.533	17.7	8	8	8	0.764	0.81	0.769	1.197	1.257	1.173	Cytoplasmic	GO:0009110 vitamin biosynthetic process; GO:0006725 cellular aromatic compound metabolic process; GO:0044699 single-organism process; GO:0009058 biosynthetic process; GO:0042724 thiamine-containing compound biosynthetic process; GO:1901566 organonitrogen compound biosynthetic process; GO:0006772 thiamine metabolic process; GO:0044237 cellular metabolic process; GO:0044272 sulfur compound biosynth…		GO:0051536 iron-sulfur cluster binding; GO:0005488 binding; GO:0051540 metal cluster binding;	K03147	thiC; phosphomethylpyrimidine synthase [EC:4.1.99.17]	cgt01100 Metabolic pathways - Corynebacterium glutamicum R; cgt00730 Thiamine metabolism - Corynebacterium glutamicum R;	IPR025747;	ThiC-associated domain;
UPI00013350C0	status=active	1.504	Up	1.81855e-12	---	26.337	293.3	44.8	8	33	8	0.788	0.79	0.777	1.131	1.188	1.217	Cytoplasmic	GO:0008152 metabolic process; GO:0005975 carbohydrate metabolic process; GO:0044238 primary metabolic process; GO:0071704 organic substance metabolic process;		GO:0003824 catalytic activity;	K07160			IPR011330;	Glycoside hydrolase/deacetylase, beta/alpha-barrel;
UPI0002232E45	status=active	1.47	Up	3.6843e-05	---	64.933	149.89	20.4	9	13	9	0.835	0.804	0.83	1.211	1.182	1.167	Membrane		GO:0016020 membrane;		K01421			IPR017500; IPR017501; IPR013525;	Phage infection protein, YhgE, N-terminal; Phage infection protein, YhgE, C-terminal; ABC-2 type transporter;
UPI00013350E3	status=active	1.411	Up	1.1911e-09	---	8.5215	49.358	62.7	5	16	5	0.738	0.861	0.765	1.08	1.215	1.247	Extracellular
UPI0002232B62	status=active	1.346	Up	5.6532e-05	---	30.585	42.114	27.9	9	13	9	0.834	0.856	0.88	1.177	1.152	1.09	Cytoplasmic							IPR023214;	HAD-like domain;
UPI000223098C	status=active	1.341	Up	0.000184397	---	69.067	107.02	15.4	8	11	8	0.85	0.869	0.803	1.168	1.165	1.166	Membrane	GO:0006810 transport; GO:1902578 single-organism localization; GO:0008643 carbohydrate transport; GO:0044699 single-organism process; GO:0071702 organic substance transport; GO:0051179 localization; GO:0009401 phosphoenolpyruvate-dependent sugar phosphotransferase system; GO:0044765 single-organism transport; GO:0051234 establishment of localization;	GO:0031224 intrinsic component of membrane; GO:0016020 membrane; GO:0016021 integral component of membrane; GO:0044425 membrane part;	GO:0022804 active transmembrane transporter activity; GO:0015144 carbohydrate transmembrane transporter activity; GO:0016773 phosphotransferase activity, alcohol group as acceptor; GO:0003824 catalytic activity; GO:0008982 protein-N(PI)-phosphohistidine-sugar phosphotransferase activity; GO:1901476 carbohydrate transporter activity; GO:0022892 substrate-specific transporter activity; GO:0016740 t…	K02809	PTS-Scr-EIIB; PTS system, sucrose-specific IIB component [EC:2.7.1.211]	cgt02060 Phosphotransferase system (PTS) - Corynebacterium glutamicum R; cgt00500 Starch and sucrose metabolism - Corynebacterium glutamicum R;	IPR011055; IPR001127; IPR010973; IPR013013; IPR003352; IPR001996;	Duplicated hybrid motif; Phosphotransferase system, sugar-specific permease EIIA type 1; Phosphotransferase system, sucrose-specific IIBC component; Phosphotransferase system, EIIC component, type 1; Phosphotransferase system, EIIC; Phosphotransferase system, IIB component, type 1;
UPI00022319A5	status=active	1.34	Up	1e-32	---	59.24	121.49	40.3	21	30	21	0.858	0.858	0.86	1.138	1.15	1.117	Cytoplasmic	GO:0044699 single-organism process; GO:0008152 metabolic process; GO:0055114 oxidation-reduction process; GO:0044710 single-organism metabolic process;		GO:0097159 organic cyclic compound binding; GO:1901363 heterocyclic compound binding; GO:0016614 oxidoreductase activity, acting on CH-OH group of donors; GO:1901265 nucleoside phosphate binding; GO:0050660 flavin adenine dinucleotide binding; GO:0003824 catalytic activity; GO:0005488 binding; GO:0043167 ion binding; GO:0043168 anion binding; GO:0000166 nucleotide binding; GO:0048037 cofactor bin…				IPR000172; IPR007867; IPR023753;	Glucose-methanol-choline oxidoreductase, N-terminal; Glucose-methanol-choline oxidoreductase, C-terminal; FAD/NAD(P)-binding domain;
UPI00022331D3	status=active	1.334	Up	5.8733e-07	---	46.565	259.89	63.6	17	40	17	0.852	0.848	0.863	1.129	1.131	1.176	Cytoplasmic	GO:0051188 cofactor biosynthetic process; GO:0009165 nucleotide biosynthetic process; GO:0019362 pyridine nucleotide metabolic process; GO:0006725 cellular aromatic compound metabolic process; GO:0046496 nicotinamide nucleotide metabolic process; GO:0009117 nucleotide metabolic process; GO:0044699 single-organism process; GO:0009058 biosynthetic process; GO:0019363 pyridine nucleotide biosyntheti…		GO:0008987 quinolinate synthetase A activity; GO:0003824 catalytic activity; GO:0005488 binding; GO:0051536 iron-sulfur cluster binding; GO:0016765 transferase activity, transferring alkyl or aryl (other than methyl) groups; GO:0051539 4 iron, 4 sulfur cluster binding; GO:0016740 transferase activity; GO:0051540 metal cluster binding;	K03517	nadA; quinolinate synthase [EC:2.5.1.72]	cgt00760 Nicotinate and nicotinamide metabolism - Corynebacterium glutamicum R; cgt01100 Metabolic pathways - Corynebacterium glutamicum R;
UPI00022322CD	status=active	1.321	Up	0.0134033	---	35.043	46.345	17.3	5	5	5	0.822	0.859	0.896	1.111	1.135	1.164	Extracellular
UPI000133546B	status=active	1.315	Up	0.00027878	---	26.77	6.5636	10.6	3	5	3	0.849	0.854	0.841	1.174	1.123	1.133	Membrane				K03975
UPI00022325F4	status=active	1.3	Up	6.3407e-05	---	172.09	247.49	15.4	20	23	20	0.875	0.86	0.868	1.153	1.118	1.145	CellWall
UPI000003AB5D	status=active	1.298	Up	0.022661	---	6.5857	26.201	26.7	2	3	2	0.901	0.896	0.919	1.028	1.163	1.088	Membrane	GO:0044763 single-organism cellular process; GO:0044699 single-organism process; GO:0071702 organic substance transport; GO:0015031 protein transport; GO:0051234 establishment of localization; GO:0045184 establishment of protein localization; GO:0006810 transport; GO:1902578 single-organism localization; GO:0032940 secretion by cell; GO:0009306 protein secretion; GO:0008104 protein localization; …	GO:0016020 membrane; GO:0044464 cell part; GO:0071944 cell periphery; GO:0044425 membrane part; GO:0031224 intrinsic component of membrane; GO:0005623 cell; GO:0016021 integral component of membrane; GO:0005886 plasma membrane;	GO:0022892 substrate-specific transporter activity; GO:0008565 protein transporter activity; GO:0005215 transporter activity;	K03116	tatA; sec-independent protein translocase protein TatA	cgt03070 Bacterial secretion system - Corynebacterium glutamicum R; cgt03060 Protein export - Corynebacterium glutamicum R;
UPI0002230660	status=active	1.293	Up	0.000181108	---	17.798	96.824	39.5	3	9	3	0.908	0.832	0.905	1.205	1.076	1.174	Membrane
UPI000133521D	status=active	1.291	Up	0.00134079	---	39.421	39.08	26.6	8	10	8	0.927	0.869	0.914	1.118	1.122	1.054	Membrane	GO:0050794 regulation of cellular process; GO:0010468 regulation of gene expression; GO:0006355 regulation of transcription, DNA-templated; GO:0031326 regulation of cellular biosynthetic process; GO:0080090 regulation of primary metabolic process; GO:0060255 regulation of macromolecule metabolic process; GO:0019219 regulation of nucleobase-containing compound metabolic process; GO:0010556 regulat…		GO:0097159 organic cyclic compound binding; GO:1901363 heterocyclic compound binding; GO:0003677 DNA binding; GO:0005488 binding; GO:0003676 nucleic acid binding;	K02529			IPR000843; IPR010982; IPR001761; IPR028082;	LacI-type HTH domain; Lambda repressor-like, DNA-binding domain; Periplasmic binding protein/LacI sugar binding domain; Periplasmic binding protein-like I;
UPI00022331D2	status=active	1.274	Up	0.01734	---	29.501	161.16	62.4	12	21	12	0.917	0.883	0.86	1.106	1.125	1.096	Cytoplasmic	GO:0051188 cofactor biosynthetic process; GO:0009165 nucleotide biosynthetic process; GO:0019362 pyridine nucleotide metabolic process; GO:0006725 cellular aromatic compound metabolic process; GO:0046496 nicotinamide nucleotide metabolic process; GO:0009117 nucleotide metabolic process; GO:0044699 single-organism process; GO:0009058 biosynthetic process; GO:0019363 pyridine nucleotide biosyntheti…		GO:0016763 transferase activity, transferring pentosyl groups; GO:0016757 transferase activity, transferring glycosyl groups; GO:0004514 nicotinate-nucleotide diphosphorylase (carboxylating) activity; GO:0003824 catalytic activity; GO:0016740 transferase activity;	K00767	nadC; nicotinate-nucleotide pyrophosphorylase (carboxylating) [EC:2.4.2.19]	cgt00760 Nicotinate and nicotinamide metabolism - Corynebacterium glutamicum R; cgt01100 Metabolic pathways - Corynebacterium glutamicum R;	IPR013785; IPR022412; IPR002638;	Aldolase-type TIM barrel; Quinolinate phosphoribosyl transferase, N-terminal; Quinolinate phosphoribosyl transferase, C-terminal;
UPI0001335557	status=active	1.266	Up	8.798e-11	---	56.562	208.31	39.8	19	39	19	0.908	0.88	0.893	1.094	1.114	1.09	Cytoplasmic	GO:0006260 DNA replication; GO:0006725 cellular aromatic compound metabolic process; GO:0006259 DNA metabolic process; GO:1901360 organic cyclic compound metabolic process; GO:0006807 nitrogen compound metabolic process; GO:0009058 biosynthetic process; GO:0044238 primary metabolic process; GO:1901576 organic substance biosynthetic process; GO:0044237 cellular metabolic process; GO:0044249 cellul…		GO:0003677 DNA binding; GO:0005524 ATP binding; GO:1901265 nucleoside phosphate binding; GO:0004386 helicase activity; GO:0001882 nucleoside binding; GO:0043167 ion binding; GO:0016817 hydrolase activity, acting on acid anhydrides; GO:0016787 hydrolase activity; GO:0000166 nucleotide binding; GO:0017111 nucleoside-triphosphatase activity; GO:1901363 heterocyclic compound binding; GO:0097159 organ…	K02314	dnaB; replicative DNA helicase [EC:3.6.4.12]	cgt03030 DNA replication - Corynebacterium glutamicum R;	IPR003593; IPR007693; IPR016136; IPR027417; IPR007694;	AAA+ ATPase domain; DNA helicase, DnaB-like, N-terminal; DNA helicase DnaB, N-terminal/DNA primase DnaG, C-terminal; P-loop containing nucleoside triphosphate hydrolase; DNA helicase, DnaB-like, C-terminal;
UPI00022328A6	status=active	1.266	Up	2.6347e-09	---	31.98	206.27	34.4	11	31	11	0.913	0.88	0.864	1.124	1.114	1.067	Cytoplasmic				K10439	rbsB; ribose transport system substrate-binding protein	cgt02010 ABC transporters - Corynebacterium glutamicum R;	IPR028082; IPR025997;	Periplasmic binding protein-like I; Periplasmic binding protein;
UPI0002231F9A	status=active	1.264	Up	1.279e-06	---	46.109	323.31	53.8	19	45	19	0.931	0.851	0.913	1.13	1.076	1.085	Cytoplasmic
UPI000003A709	status=active	1.261	Up	2.3627e-10	---	8.9052	91.764	74.7	7	20	7	0.922	0.85	0.924	1.086	1.072	1.121	Cytoplasmic
UPI00022331D1	status=active	1.261	Up	0.0076404	---	37.927	17.258	16.2	6	7	6	0.886	0.879	0.895	1.095	1.108	1.082	Cytoplasmic			GO:0003824 catalytic activity;	K04487	iscS; cysteine desulfurase [EC:2.8.1.7]	cgt04122 Sulfur relay system - Corynebacterium glutamicum R; cgt01100 Metabolic pathways - Corynebacterium glutamicum R; cgt00730 Thiamine metabolism - Corynebacterium glutamicum R;	IPR015424; IPR000192; IPR015422; IPR015421;	Pyridoxal phosphate-dependent transferase; Aminotransferase class V domain; Pyridoxal phosphate-dependent transferase, major region, subdomain 2; Pyridoxal phosphate-dependent transferase, major region, subdomain 1;
UPI000003A08E	status=active	1.258	Up	4.5802e-11	---	7.0766	61.149	67.2	4	15	4	0.941	0.892	0.905	1.047	1.122	1.069	Cytoplasmic
UPI0002231FEA	status=active	1.251	Up	1e-32	---	70.461	323.31	38.2	23	57	23	0.923	0.872	0.905	1.089	1.091	1.097	Membrane	GO:0006810 transport; GO:1902578 single-organism localization; GO:0008643 carbohydrate transport; GO:0044699 single-organism process; GO:0071702 organic substance transport; GO:0051179 localization; GO:0009401 phosphoenolpyruvate-dependent sugar phosphotransferase system; GO:0044765 single-organism transport; GO:0051234 establishment of localization;	GO:0031224 intrinsic component of membrane; GO:0016020 membrane; GO:0016021 integral component of membrane; GO:0044425 membrane part;	GO:0015294 solute:cation symporter activity; GO:0015291 secondary active transmembrane transporter activity; GO:0022804 active transmembrane transporter activity; GO:0005402 cation:sugar symporter activity; GO:0015075 ion transmembrane transporter activity; GO:0016773 phosphotransferase activity, alcohol group as acceptor; GO:0051119 sugar transmembrane transporter activity; GO:0015293 symporter …	K02769	PTS-Fru-EIIB; PTS system, fructose-specific IIB component [EC:2.7.1.202]	cgt00051 Fructose and mannose metabolism - Corynebacterium glutamicum R; cgt02060 Phosphotransferase system (PTS) - Corynebacterium glutamicum R; cgt01120 Microbial metabolism in diverse environments - Corynebacterium glutamicum R; cgt01100 Metabolic pathways - Corynebacterium glutamicum R;	IPR013011; IPR013014; IPR003353; IPR002178; IPR006327; IPR003501; IPR004715; IPR016152;	Phosphotransferase system, EIIB component, type 2; Phosphotransferase system, EIIC component, type 2; Phosphotransferase system, fructose-specific IIB subunit; PTS EIIA type-2 domain; Phosphotransferase system, fructose IIC component; Phosphotransferase system, EIIB component, type 2/3; Phosphotransferase system, IIA component fructose subfamily; Phosphotransferase/anion transporter;
UPI00022309A6	status=active	1.238	Up	2.7668e-10	---	44.782	301.83	39.6	20	70	20	0.909	0.878	0.923	1.101	1.087	1.069	Cytoplasmic	GO:0016053 organic acid biosynthetic process; GO:0006725 cellular aromatic compound metabolic process; GO:0000162 tryptophan biosynthetic process; GO:0044699 single-organism process; GO:0009058 biosynthetic process; GO:1901566 organonitrogen compound biosynthetic process; GO:0042435 indole-containing compound biosynthetic process; GO:0044237 cellular metabolic process; GO:0006576 cellular biogeni…		GO:0016829 lyase activity; GO:0016836 hydro-lyase activity; GO:0004834 tryptophan synthase activity; GO:0003824 catalytic activity; GO:0016835 carbon-oxygen lyase activity;	K01696	trpB; tryptophan synthase beta chain [EC:4.2.1.20]	cgt00260 Glycine, serine and threonine metabolism - Corynebacterium glutamicum R; cgt01230 Biosynthesis of amino acids - Corynebacterium glutamicum R; cgt01130 Biosynthesis of antibiotics - Corynebacterium glutamicum R; cgt00400 Phenylalanine, tyrosine and tryptophan biosynthesis - Corynebacterium glutamicum R; cgt01100 Metabolic pathways - Corynebacterium glutamicum R; cgt01110 Biosynthesis of s…	IPR001926;	Tryptophan synthase beta subunit-like PLP-dependent enzyme;
UPI0000134020	status=active	1.237	Up	0.00094037	---	4.6946	7.2604	40	2	4	2	0.939	0.892	0.934	1.121	1.103	1.014	Extracellular	GO:0006518 peptide metabolic process; GO:0043043 peptide biosynthetic process; GO:0044267 cellular protein metabolic process; GO:0006807 nitrogen compound metabolic process; GO:0009058 biosynthetic process; GO:0043603 cellular amide metabolic process; GO:0044238 primary metabolic process; GO:1901566 organonitrogen compound biosynthetic process; GO:1901576 organic substance biosynthetic process; G…	GO:0005840 ribosome; GO:0043226 organelle; GO:0043229 intracellular organelle; GO:0043232 intracellular non-membrane-bounded organelle; GO:0044464 cell part; GO:0005622 intracellular; GO:0005737 cytoplasm; GO:0032991 macromolecular complex; GO:0044424 intracellular part; GO:1990904 ribonucleoprotein complex; GO:0005623 cell; GO:0030529 intracellular ribonucleoprotein complex; GO:0044444 cytoplasm…	GO:0003735 structural constituent of ribosome; GO:0005198 structural molecule activity;	K02919	RP-L36; large subunit ribosomal protein L36	cgt03010 Ribosome - Corynebacterium glutamicum R;
UPI00013350BE	status=active	1.232	Up	2.3649e-09	---	31.688	197.31	35.5	11	20	11	0.899	0.884	0.949	1.101	1.089	1.058	Membrane							IPR003778; IPR029000;	Carboxyltransferase domain, subdomain A and B; Cyclophilin-like domain;
UPI00022312D5	status=active	1.226	Up	7.1697e-08	---	66.846	323.31	58.1	28	154	28	0.914	0.876	0.886	1.113	1.074	1.079	Cytoplasmic	GO:0008652 cellular amino acid biosynthetic process; GO:0016053 organic acid biosynthetic process; GO:0044711 single-organism biosynthetic process; GO:0009082 branched-chain amino acid biosynthetic process; GO:0044281 small molecule metabolic process; GO:0044763 single-organism cellular process; GO:0006807 nitrogen compound metabolic process; GO:0044699 single-organism process; GO:0009058 biosynt…		GO:0000287 magnesium ion binding; GO:0019842 vitamin binding; GO:1901265 nucleoside phosphate binding; GO:0050660 flavin adenine dinucleotide binding; GO:0003984 acetolactate synthase activity; GO:0043167 ion binding; GO:0000166 nucleotide binding; GO:1901681 sulfur compound binding; GO:0048037 cofactor binding; GO:0030976 thiamine pyrophosphate binding; GO:1901363 heterocyclic compound binding; …	K01652	E2.2.1.6L; acetolactate synthase I/II/III large subunit [EC:2.2.1.6]	cgt00650 Butanoate metabolism - Corynebacterium glutamicum R; cgt00770 Pantothenate and CoA biosynthesis - Corynebacterium glutamicum R; cgt01230 Biosynthesis of amino acids - Corynebacterium glutamicum R; cgt01110 Biosynthesis of secondary metabolites - Corynebacterium glutamicum R; cgt00290 Valine, leucine and isoleucine biosynthesis - Corynebacterium glutamicum R; cgt01130 Biosynthesis of anti…	IPR012000; IPR029035; IPR029061; IPR011766; IPR012001;	Thiamine pyrophosphate enzyme, central domain; DHS-like NAD/FAD-binding domain; Thiamin diphosphate-binding fold; Thiamine pyrophosphate enzyme, C-terminal TPP-binding; Thiamine pyrophosphate enzyme, N-terminal TPP-binding domain;
UPI0002231CBE	status=active	1.225	Up	3.5887e-06	---	26.425	201.95	63.1	12	24	12	0.959	0.896	0.889	1.059	1.098	1.081	Cytoplasmic	GO:0050794 regulation of cellular process; GO:0010468 regulation of gene expression; GO:0006355 regulation of transcription, DNA-templated; GO:0031326 regulation of cellular biosynthetic process; GO:0080090 regulation of primary metabolic process; GO:0060255 regulation of macromolecule metabolic process; GO:0019219 regulation of nucleobase-containing compound metabolic process; GO:0010556 regulat…		GO:0003700 transcription factor activity, sequence-specific DNA binding; GO:0001071 nucleic acid binding transcription factor activity;				IPR011991; IPR008920; IPR011711; IPR000524;	Winged helix-turn-helix DNA-binding domain; Transcription regulator FadR/GntR, C-terminal; GntR, C-terminal; Transcription regulator HTH, GntR;
UPI0001335384	status=active	1.216	Up	1.68754e-14	---	55.333	262.12	51.2	27	71	25	0.929	0.898	0.94	1.045	1.092	1.052	Cytoplasmic			GO:0016829 lyase activity; GO:0003824 catalytic activity;	K01720	prpD; 2-methylcitrate dehydratase [EC:4.2.1.79]	cgt00640 Propanoate metabolism - Corynebacterium glutamicum R;
UPI0001335217	status=active	1.212	Up	0.00052134	---	33.977	194.58	37	10	25	10	0.867	0.891	0.923	1.107	1.08	1.046	Membrane	GO:0008152 metabolic process; GO:0005975 carbohydrate metabolic process; GO:0044238 primary metabolic process; GO:0071704 organic substance metabolic process;		GO:0016773 phosphotransferase activity, alcohol group as acceptor; GO:0003824 catalytic activity; GO:0016740 transferase activity; GO:0016772 transferase activity, transferring phosphorus-containing groups;	K00882	fruK; 1-phosphofructokinase [EC:2.7.1.56]	cgt00051 Fructose and mannose metabolism - Corynebacterium glutamicum R;	IPR011611; IPR029056;	Carbohydrate kinase PfkB; Ribokinase-like;
UPI000003A03D	status=active	1.205	Up	0.0069834	---	10.517	22.922	26.8	2	10	2	0.938	0.883	0.947	1.076	1.064	1.115	Cytoplasmic			GO:0097159 organic cyclic compound binding; GO:1901363 heterocyclic compound binding; GO:0003723 RNA binding; GO:0005488 binding; GO:0003676 nucleic acid binding;				IPR002942;	RNA-binding S4 domain;
UPI000003A402	status=active	0.832	Down	0.0079979	---	22.099	22.988	22.8	6	7	6	1.07	1.134	1.069	0.927	0.944	0.897	Cytoplasmic
UPI000133562E	status=active	0.832	Down	0.029717	---	22.52	76.201	35.5	6	10	6	1.01	1.061	1.132	0.993	0.883	0.845	Membrane							IPR025235;	Domain of unknown function DUF4178;
UPI0002230CDD	status=active	0.832	Down	0.0093243	---	12.352	15.479	41.5	4	6	4	1.112	1.056	1.128	0.977	0.879	0.852	Cytoplasmic			GO:0047429 nucleoside-triphosphate diphosphatase activity; GO:0016817 hydrolase activity, acting on acid anhydrides; GO:0016787 hydrolase activity; GO:0016462 pyrophosphatase activity; GO:0016818 hydrolase activity, acting on acid anhydrides, in phosphorus-containing anhydrides; GO:0003824 catalytic activity;
UPI00013351A4	status=active	0.83	Down	0.00193991	---	6.7357	42.112	74.6	4	6	4	1.122	1.119	1.022	0.927	0.929	0.895	Cytoplasmic				K09791
UPI0002231655	status=active	0.829	Down	1.055e-07	---	35.559	110.95	49.7	15	32	15	1.086	1.094	1.088	0.93	0.907	0.897	Cytoplasmic				K03335	iolE; inosose dehydratase [EC:4.2.1.44]	cgt01120 Microbial metabolism in diverse environments - Corynebacterium glutamicum R; cgt00562 Inositol phosphate metabolism - Corynebacterium glutamicum R; cgt01100 Metabolic pathways - Corynebacterium glutamicum R;	IPR013022;	Xylose isomerase-like, TIM barrel domain;
UPI0002231968	status=active	0.82	Down	4.0237e-05	---	65.618	323.31	54.6	27	53	27	1.093	1.095	1.078	0.915	0.898	0.946	Membrane							IPR029063; IPR016040; IPR003869;	S-adenosyl-L-methionine-dependent methyltransferase; NAD(P)-binding domain; Polysaccharide biosynthesis protein, CapD-like domain;
UPI000133555D	status=active	0.819	Down	0.0110785	---	14.629	78.905	53.8	5	6	5	1.066	1.14	1.065	0.925	0.934	0.903	Cytoplasmic
UPI00000B73E4	status=active	0.818	Down	2.0898e-06	---	40.975	323.31	54.8	16	42	16	1.095	1.109	1.097	0.889	0.907	0.918	Cytoplasmic	GO:0043648 dicarboxylic acid metabolic process; GO:0008152 metabolic process; GO:0055114 oxidation-reduction process; GO:0044710 single-organism metabolic process; GO:0006108 malate metabolic process; GO:0044281 small molecule metabolic process; GO:0019752 carboxylic acid metabolic process; GO:0044763 single-organism cellular process; GO:0044699 single-organism process; GO:0006082 organic acid me…		GO:0004471 malate dehydrogenase (decarboxylating) (NAD+) activity; GO:1901265 nucleoside phosphate binding; GO:0000166 nucleotide binding; GO:0048037 cofactor binding; GO:0016491 oxidoreductase activity; GO:0016614 oxidoreductase activity, acting on CH-OH group of donors; GO:1901363 heterocyclic compound binding; GO:0097159 organic cyclic compound binding; GO:0016616 oxidoreductase activity, acti…	K00027	ME2; malate dehydrogenase (oxaloacetate-decarboxylating) [EC:1.1.1.38]	cgt02020 Two-component system - Corynebacterium glutamicum R; cgt00620 Pyruvate metabolism - Corynebacterium glutamicum R; cgt01200 Carbon metabolism - Corynebacterium glutamicum R;	IPR012302; IPR012301; IPR016040;	Malic enzyme, NAD-binding; Malic enzyme, N-terminal domain; NAD(P)-binding domain;
UPI0000165E12	status=active	0.817	Down	0.00185945	---	24.907	14.34	15.9	4	4	4	1.03	1.079	1.099	0.98	0.882	0.947	Cytoplasmic				K06867
UPI00022330A1	status=active	0.816	Down	9.5137e-08	---	27.929	79.464	47.8	11	19	11	1.062	1.107	1.097	0.936	0.903	0.905	Cytoplasmic			GO:0005524 ATP binding; GO:1901265 nucleoside phosphate binding; GO:0001882 nucleoside binding; GO:0043167 ion binding; GO:0016817 hydrolase activity, acting on acid anhydrides; GO:0016787 hydrolase activity; GO:0000166 nucleotide binding; GO:0017111 nucleoside-triphosphatase activity; GO:0016887 ATPase activity; GO:0097159 organic cyclic compound binding; GO:1901363 heterocyclic compound binding…	K02013	ABC.FEV.A; iron complex transport system ATP-binding protein [EC:3.6.3.34]	cgt02010 ABC transporters - Corynebacterium glutamicum R;	IPR003593; IPR003439; IPR027417;	AAA+ ATPase domain; ABC transporter-like; P-loop containing nucleoside triphosphate hydrolase;
UPI000003642A	status=active	0.814	Down	0.00024456	---	28.329	44.01	30.3	6	10	6	1.126	1.076	1.174	0.966	0.876	0.873	Cytoplasmic	GO:0008152 metabolic process;		GO:0016831 carboxy-lyase activity; GO:0016829 lyase activity; GO:0004425 indole-3-glycerol-phosphate synthase activity; GO:0003824 catalytic activity; GO:0016830 carbon-carbon lyase activity;	K01609	trpC; indole-3-glycerol phosphate synthase [EC:4.1.1.48]	cgt01230 Biosynthesis of amino acids - Corynebacterium glutamicum R; cgt01130 Biosynthesis of antibiotics - Corynebacterium glutamicum R; cgt00400 Phenylalanine, tyrosine and tryptophan biosynthesis - Corynebacterium glutamicum R; cgt01100 Metabolic pathways - Corynebacterium glutamicum R; cgt01110 Biosynthesis of secondary metabolites - Corynebacterium glutamicum R;	IPR013785; IPR011060; IPR013798;	Aldolase-type TIM barrel; Ribulose-phosphate binding barrel; Indole-3-glycerol phosphate synthase;
UPI0002232327	status=active	0.814	Down	1e-32	---	103.63	323.31	66.3	68	266	68	1.117	1.1	1.15	0.875	0.895	0.898	Cytoplasmic	GO:0006518 peptide metabolic process; GO:0043043 peptide biosynthetic process; GO:0044267 cellular protein metabolic process; GO:0006807 nitrogen compound metabolic process; GO:0009058 biosynthetic process; GO:0043603 cellular amide metabolic process; GO:0044238 primary metabolic process; GO:1901566 organonitrogen compound biosynthetic process; GO:0044237 cellular metabolic process; GO:1901576 or…	GO:0005623 cell; GO:0005622 intracellular; GO:0044464 cell part;	GO:0003723 RNA binding; GO:1901265 nucleoside phosphate binding; GO:0001882 nucleoside binding; GO:0043167 ion binding; GO:0016817 hydrolase activity, acting on acid anhydrides; GO:0003743 translation initiation factor activity; GO:0016787 hydrolase activity; GO:0000166 nucleotide binding; GO:0017111 nucleoside-triphosphatase activity; GO:1901363 heterocyclic compound binding; GO:0097159 organic …	K02519			IPR023115; IPR006847; IPR005225; IPR027417; IPR000795; IPR009000;	Translation initiation factor IF- 2, domain 3; Translation initiation factor IF-2, N-terminal; Small GTP-binding protein domain; P-loop containing nucleoside triphosphate hydrolase; Transcription factor, GTP-binding domain; Translation protein, beta-barrel domain;
UPI000223193E	status=active	0.813	Down	8.9186e-07	---	49.193	53.519	26.3	11	17	11	1.104	1.112	1.14	0.883	0.904	0.852	Cytoplasmic	GO:0071466 cellular response to xenobiotic stimulus; GO:0006725 cellular aromatic compound metabolic process; GO:0044699 single-organism process; GO:0050896 response to stimulus; GO:0044237 cellular metabolic process; GO:0071704 organic substance metabolic process; GO:0008152 metabolic process; GO:0010124 phenylacetate catabolic process; GO:0006805 xenobiotic metabolic process; GO:0009410 respons…		GO:0016877 ligase activity, forming carbon-sulfur bonds; GO:0003824 catalytic activity; GO:0047475 phenylacetate-CoA ligase activity; GO:0016874 ligase activity; GO:0016878 acid-thiol ligase activity;	K01912	paaK; phenylacetate-CoA ligase [EC:6.2.1.30]	cgt00360 Phenylalanine metabolism - Corynebacterium glutamicum R; cgt01120 Microbial metabolism in diverse environments - Corynebacterium glutamicum R;	IPR028154; IPR000873;	AMP-dependent ligase, C-terminal; AMP-dependent synthetase/ligase;
UPI0000165C31	status=active	0.812	Down	0.0126956	---	31.104	55.415	26.5	7	10	7	1.039	1.075	1.143	0.967	0.873	0.958	Cytoplasmic			GO:0003824 catalytic activity;				IPR013785;	Aldolase-type TIM barrel;
UPI0002233269	status=active	0.812	Down	0.033155	---	13.4	90.197	80.7	5	8	5	1.126	1.071	1.079	0.967	0.87	0.928	Cytoplasmic
UPI0000165C37	status=active	0.809	Down	2.5619e-06	---	8.7689	82.747	73.3	5	16	5	1.127	1.09	1.105	0.93	0.882	0.904	Cytoplasmic
UPI000133524E	status=active	0.807	Down	0.00020363	---	22.834	93.73	34.1	6	13	6	1.074	1.106	1.135	0.932	0.893	0.91	Membrane
UPI0001335020	status=active	0.807	Down	0.0049846	---	37.239	35.548	26.4	8	10	8	1.053	1.122	1.073	0.926	0.905	0.97	Cytoplasmic							IPR013022; IPR011418;	Xylose isomerase-like, TIM barrel domain; AP endonuclease, family 2, C-terminal;
UPI000003AB49	status=active	0.804	Down	3.2686e-07	---	17.74	20.112	26.5	6	9	6	1.129	1.157	1.107	0.832	0.93	0.879	Membrane
UPI000133504F	status=active	0.802	Down	1.9666e-09	---	8.9659	131.22	50	5	20	5	1.142	1.115	1.118	0.879	0.894	0.877	Extracellular
UPI000133521B	status=active	0.79	Down	0.022515	---	11.479	60.434	61.1	3	4	3	1.041	1.126	1.097	0.866	0.889	0.913	Membrane
UPI0000049F4B	status=active	0.788	Down	1.95606e-05	---	28.541	31.096	37.9	10	15	10	1.051	1.127	1.077	0.96	0.888	0.883	Cytoplasmic	GO:0000103 sulfate assimilation; GO:0000097 sulfur amino acid biosynthetic process; GO:0016053 organic acid biosynthetic process; GO:0044699 single-organism process; GO:0009058 biosynthetic process; GO:1901566 organonitrogen compound biosynthetic process; GO:0044237 cellular metabolic process; GO:0019419 sulfate reduction; GO:0000096 sulfur amino acid metabolic process; GO:0044272 sulfur compound…		GO:0016667 oxidoreductase activity, acting on a sulfur group of donors; GO:0016671 oxidoreductase activity, acting on a sulfur group of donors, disulfide as acceptor; GO:0004604 phosphoadenylyl-sulfate reductase (thioredoxin) activity; GO:0003824 catalytic activity; GO:0016491 oxidoreductase activity;	K00390	cysH; phosphoadenosine phosphosulfate reductase [EC:1.8.4.8 1.8.4.10]	cgt00920 Sulfur metabolism - Corynebacterium glutamicum R; cgt01120 Microbial metabolism in diverse environments - Corynebacterium glutamicum R; cgt01100 Metabolic pathways - Corynebacterium glutamicum R;	IPR014729; IPR002500;	Rossmann-like alpha/beta/alpha sandwich fold; Phosphoadenosine phosphosulphate reductase;
UPI000003A12D	status=active	0.787	Down	0.020402	---	11.215	30.514	33	3	8	3	1.163	1.095	1.059	0.931	0.862	0.939	Cytoplasmic	GO:0050794 regulation of cellular process; GO:0010468 regulation of gene expression; GO:0006355 regulation of transcription, DNA-templated; GO:0031326 regulation of cellular biosynthetic process; GO:0080090 regulation of primary metabolic process; GO:0060255 regulation of macromolecule metabolic process; GO:0019219 regulation of nucleobase-containing compound metabolic process; GO:0010556 regulat…		GO:0097159 organic cyclic compound binding; GO:1901363 heterocyclic compound binding; GO:0003677 DNA binding; GO:0005488 binding; GO:0003676 nucleic acid binding; GO:0043167 ion binding; GO:0043169 cation binding; GO:0046872 metal ion binding;	K21600
UPI000133516C	status=active	0.786	Down	0.000138959	---	15.212	46.008	45.7	4	9	4	1.121	1.103	1.144	0.879	0.867	0.943	Cytoplasmic
UPI000003658B	status=active	0.785	Down	1.82199e-05	---	7.5855	123.68	52.1	3	12	3	1.119	1.098	1.089	0.924	0.862	0.92	Cytoplasmic							IPR011053; IPR000089;	Single hybrid motif; Biotin/lipoyl attachment;
UPI0002233058	status=active	0.785	Down	1.494e-06	---	66.684	53.6	23.7	15	21	15	1.06	1.168	1.101	0.883	0.917	0.967	Cytoplasmic	GO:0044699 single-organism process; GO:0008152 metabolic process; GO:0055114 oxidation-reduction process; GO:0044710 single-organism metabolic process;		GO:0003824 catalytic activity; GO:0016491 oxidoreductase activity;	K07222			IPR032710; IPR023753;	NTF2-like domain; FAD/NAD(P)-binding domain;
UPI0002230CB3	status=active	0.783	Down	0.000183305	---	58.483	19.335	7.7	4	4	4	1.106	1.082	1.092	0.951	0.847	0.945	Extracellular	GO:0044699 single-organism process; GO:0008152 metabolic process; GO:0055114 oxidation-reduction process; GO:0044710 single-organism metabolic process;		GO:0003824 catalytic activity; GO:0016491 oxidoreductase activity;	K05898	kstD; 3-oxosteroid 1-dehydrogenase [EC:1.3.99.4]	cgt01120 Microbial metabolism in diverse environments - Corynebacterium glutamicum R; cgt01100 Metabolic pathways - Corynebacterium glutamicum R;	IPR027477; IPR003953; IPR023753;	Succinate dehydrogenase/fumarate reductase flavoprotein, catalytic domain; FAD-dependent oxidoreductase 2, FAD binding domain; FAD/NAD(P)-binding domain;
UPI00013354E1	status=active	0.782	Down	8.2097e-08	---	25.004	286.07	72.9	14	30	14	1.135	1.094	1.161	0.923	0.856	0.876	Cytoplasmic				K02039			IPR026022;	PhoU domain;
UPI000223261A	status=active	0.777	Down	7.8563e-08	---	37.995	86.941	32	10	21	10	1.12	1.137	1.104	0.883	0.883	0.899	Cytoplasmic							IPR029058; IPR022742;	Alpha/Beta hydrolase fold; Serine aminopeptidase, S33;
UPI00013356C5	status=active	0.776	Down	0.0128397	---	19.484	92.607	52.8	8	11	8	1.066	1.102	1.109	0.944	0.855	0.881	Cytoplasmic	GO:0044085 cellular component biogenesis; GO:0042254 ribosome biogenesis; GO:0022613 ribonucleoprotein complex biogenesis; GO:0042274 ribosomal small subunit biogenesis; GO:0071840 cellular component organization or biogenesis;			K09748			IPR028989;	Ribosome maturation factor RimP, N-terminal;
UPI000223197E	status=active	0.776	Down	2.1496e-05	---	59.858	108.44	30.2	12	17	12	1.078	1.159	1.166	0.898	0.899	0.847	Cytoplasmic			GO:0005524 ATP binding; GO:1901265 nucleoside phosphate binding; GO:0001882 nucleoside binding; GO:0043167 ion binding; GO:0016817 hydrolase activity, acting on acid anhydrides; GO:0016787 hydrolase activity; GO:0000166 nucleotide binding; GO:0017111 nucleoside-triphosphatase activity; GO:0016887 ATPase activity; GO:0097159 organic cyclic compound binding; GO:1901363 heterocyclic compound binding…	K18230	tylC; macrolide transport system ATP-binding/permease protein	cgt02010 ABC transporters - Corynebacterium glutamicum R;	IPR003593; IPR003439; IPR027417;	AAA+ ATPase domain; ABC transporter-like; P-loop containing nucleoside triphosphate hydrolase;
UPI0002230326	status=active	0.773	Down	0.00069548	---	40.986	46.295	21.2	7	8	7	1.085	1.153	1.09	0.892	0.891	0.938	Cytoplasmic				K01750	E4.3.1.12; ornithine cyclodeaminase [EC:4.3.1.12]	cgt00330 Arginine and proline metabolism - Corynebacterium glutamicum R; cgt01230 Biosynthesis of amino acids - Corynebacterium glutamicum R; cgt01130 Biosynthesis of antibiotics - Corynebacterium glutamicum R; cgt01110 Biosynthesis of secondary metabolites - Corynebacterium glutamicum R;	IPR023401; IPR016040;	Ornithine cyclodeaminase, N-terminal; NAD(P)-binding domain;
UPI000133527A	status=active	0.772	Down	0.003278	---	24.439	89.143	36	6	9	6	1.048	1.251	1.037	0.909	0.966	0.945	Membrane	GO:0006810 transport; GO:0051179 localization; GO:0051234 establishment of localization;	GO:0031224 intrinsic component of membrane; GO:0016020 membrane; GO:0016021 integral component of membrane; GO:0044425 membrane part;	GO:0005215 transporter activity;	K10006	gluC; glutamate transport system permease protein	cgt02010 ABC transporters - Corynebacterium glutamicum R;	IPR010065; IPR000515;	Amino acid ABC transporter, permease protein, 3-TM domain; ABC transporter type 1, transmembrane domain MetI-like;
UPI000133521A	status=active	0.771	Down	5.7141e-05	---	31.24	185.52	51.2	14	21	14	1.104	1.142	1.109	0.857	0.881	0.911	Cytoplasmic	GO:0044699 single-organism process; GO:0008152 metabolic process; GO:0055114 oxidation-reduction process; GO:0044710 single-organism metabolic process;		GO:0003824 catalytic activity; GO:0016491 oxidoreductase activity;				IPR013113; IPR017927; IPR007037; IPR017938;	FAD-binding 9, siderophore-interacting; Ferredoxin reductase-type FAD-binding domain; Siderophore-interacting protein; Riboflavin synthase-like beta-barrel;
UPI0002233096	status=active	0.764	Down	0.0106425	---	32.195	19.923	12.5	3	5	3	1.094	1.163	1.029	0.998	0.889	0.938	Membrane
UPI000222FFFA	status=active	0.762	Down	7.11653e-14	---	27.466	192.95	66.5	17	32	17	1.1	1.165	1.119	0.887	0.888	0.904	Cytoplasmic	GO:0050794 regulation of cellular process; GO:0010468 regulation of gene expression; GO:0006355 regulation of transcription, DNA-templated; GO:0031326 regulation of cellular biosynthetic process; GO:0080090 regulation of primary metabolic process; GO:0060255 regulation of macromolecule metabolic process; GO:0019219 regulation of nucleobase-containing compound metabolic process; GO:0010556 regulat…		GO:0003700 transcription factor activity, sequence-specific DNA binding; GO:0001071 nucleic acid binding transcription factor activity;				IPR011991; IPR008920; IPR011711; IPR000524;	Winged helix-turn-helix DNA-binding domain; Transcription regulator FadR/GntR, C-terminal; GntR, C-terminal; Transcription regulator HTH, GntR;
UPI0001334FF1	status=active	0.757	Down	7.7152e-05	---	15.202	81.312	83.3	13	64	13	1.126	1.152	1.109	0.868	0.872	0.837	Cytoplasmic	GO:0006518 peptide metabolic process; GO:0043043 peptide biosynthetic process; GO:0044267 cellular protein metabolic process; GO:0006807 nitrogen compound metabolic process; GO:0009058 biosynthetic process; GO:0043603 cellular amide metabolic process; GO:0044238 primary metabolic process; GO:1901566 organonitrogen compound biosynthetic process; GO:1901576 organic substance biosynthetic process; G…	GO:0005840 ribosome; GO:0043226 organelle; GO:0043229 intracellular organelle; GO:0043232 intracellular non-membrane-bounded organelle; GO:0044464 cell part; GO:0005622 intracellular; GO:0005737 cytoplasm; GO:0032991 macromolecular complex; GO:0044424 intracellular part; GO:1990904 ribonucleoprotein complex; GO:0005623 cell; GO:0030529 intracellular ribonucleoprotein complex; GO:0044444 cytoplasm…	GO:0003735 structural constituent of ribosome; GO:0005198 structural molecule activity;	K02867	RP-L11; large subunit ribosomal protein L11	cgt03010 Ribosome - Corynebacterium glutamicum R;	IPR020783; IPR020784;	Ribosomal protein L11, C-terminal; Ribosomal protein L11, N-terminal;
UPI0001335277	status=active	0.755	Down	1.756e-11	---	57.39	190.23	29.7	13	21	13	1.109	1.153	1.163	0.867	0.871	0.867	Cytoplasmic	GO:0006396 RNA processing; GO:0034470 ncRNA processing; GO:0006725 cellular aromatic compound metabolic process; GO:1901360 organic cyclic compound metabolic process; GO:0006807 nitrogen compound metabolic process; GO:0044238 primary metabolic process; GO:0009451 RNA modification; GO:0044237 cellular metabolic process; GO:0071704 organic substance metabolic process; GO:0016070 RNA metabolic proce…	GO:0044424 intracellular part; GO:0005623 cell; GO:0044464 cell part; GO:0005622 intracellular; GO:0005737 cytoplasm;	GO:0051539 4 iron, 4 sulfur cluster binding; GO:0016740 transferase activity; GO:0003824 catalytic activity; GO:0051536 iron-sulfur cluster binding; GO:0005488 binding; GO:0051540 metal cluster binding;	K06168			IPR006638; IPR023404; IPR013848; IPR007197; IPR002792;	Elongator protein 3/MiaB/NifB; Radical SAM, alpha/beta horseshoe; Methylthiotransferase, N-terminal; Radical SAM; TRAM domain;
UPI0002231CC3	status=active	0.741	Down	0.035064	---	7.09	5.0452	25	3	6	3	1.084	1.176	1.121	0.959	0.871	0.82	Cytoplasmic			GO:0009055 electron carrier activity; GO:0043169 cation binding; GO:0046872 metal ion binding; GO:0005506 iron ion binding; GO:0046914 transition metal ion binding; GO:0005488 binding; GO:0043167 ion binding;
UPI0002230CFC	status=active	0.74	Down	0.025143	---	111.68	17.643	10.3	9	10	9	1.004	1.221	0.978	1.032	0.904	0.9	Membrane							IPR000160; IPR029787; IPR001633; IPR000014; IPR013656; IPR007895;	GGDEF domain; Nucleotide cyclase; EAL domain; PAS domain; PAS fold-4; MASE1;
UPI000133527B	status=active	0.736	Down	1.73054e-05	---	34.43	48.431	18.1	6	9	6	1.093	1.164	1.17	0.923	0.857	0.9	Membrane	GO:0006810 transport; GO:0051179 localization; GO:0051234 establishment of localization;	GO:0031224 intrinsic component of membrane; GO:0016020 membrane; GO:0016021 integral component of membrane; GO:0044425 membrane part;	GO:0005215 transporter activity;	K10007	gluD; glutamate transport system permease protein	cgt02010 ABC transporters - Corynebacterium glutamicum R;	IPR000515; IPR010065;	ABC transporter type 1, transmembrane domain MetI-like; Amino acid ABC transporter, permease protein, 3-TM domain;
UPI0002232B50	status=active	0.734	Down	2.55351e-15	---	46.82	323.31	57	21	44	21	1.143	1.173	1.152	0.823	0.861	0.865	Cytoplasmic	GO:0006790 sulfur compound metabolic process; GO:0008152 metabolic process; GO:0044237 cellular metabolic process; GO:0009987 cellular process;		GO:1901265 nucleoside phosphate binding; GO:0001882 nucleoside binding; GO:0043167 ion binding; GO:0016817 hydrolase activity, acting on acid anhydrides; GO:0016787 hydrolase activity; GO:0000166 nucleotide binding; GO:0017111 nucleoside-triphosphatase activity; GO:0097159 organic cyclic compound binding; GO:1901363 heterocyclic compound binding; GO:0032549 ribonucleoside binding; GO:0097367 carb…	K00956	cysN; sulfate adenylyltransferase subunit 1 [EC:2.7.7.4]	cgt00920 Sulfur metabolism - Corynebacterium glutamicum R; cgt00230 Purine metabolism - Corynebacterium glutamicum R; cgt01120 Microbial metabolism in diverse environments - Corynebacterium glutamicum R; cgt00450 Selenocompound metabolism - Corynebacterium glutamicum R; cgt01130 Biosynthesis of antibiotics - Corynebacterium glutamicum R; cgt01100 Metabolic pathways - Corynebacterium glutamicum R;…	IPR009001; IPR027417; IPR000795; IPR009000;	Translation elongation factor EF1A/initiation factor IF2gamma, C-terminal; P-loop containing nucleoside triphosphate hydrolase; Transcription factor, GTP-binding domain; Translation protein, beta-barrel domain;
UPI0001335560	status=active	0.733	Down	1.62448e-12	---	35.059	312.01	84.6	25	64	25	1.136	1.156	1.159	0.839	0.847	0.879	Cytoplasmic				K07146			IPR001763; IPR022111;	Rhodanese-like domain; Rhodanase, C-terminal;
UPI0000165CE5	status=active	0.732	Down	0.0111976	---	38.966	86.77	27.5	8	13	8	1.159	1.125	1.196	0.88	0.823	0.87	Cytoplasmic				K21688			IPR007137; IPR010618; IPR011098; IPR023346;	Resuscitation-promoting factor, domain of unknown function DUF348; Transglycosylase-like; G5 domain; Lysozyme-like domain;
UPI00000368AA	status=active	0.732	Down	0.0111959	---	22.173	25.036	12.3	2	2	2	1.101	1.155	1.171	0.877	0.845	0.904	Membrane				K16783	bioN; biotin transport system permease protein	cgt02010 ABC transporters - Corynebacterium glutamicum R;
UPI00000339AC	status=active	0.728	Down	0.017416	---	14.147	39.377	22.1	2	5	2	1.172	1.142	1.278	0.834	0.831	0.764	Cytoplasmic	GO:0008652 cellular amino acid biosynthetic process; GO:0016053 organic acid biosynthetic process; GO:0044711 single-organism biosynthetic process; GO:0044281 small molecule metabolic process; GO:0044763 single-organism cellular process; GO:0006522 alanine metabolic process; GO:0006807 nitrogen compound metabolic process; GO:0044699 single-organism process; GO:0009058 biosynthetic process; GO:000…		GO:0016831 carboxy-lyase activity; GO:0016829 lyase activity; GO:0004068 aspartate 1-decarboxylase activity; GO:0003824 catalytic activity; GO:0016830 carbon-carbon lyase activity;	K01579	panD; aspartate 1-decarboxylase [EC:4.1.1.11]	cgt00770 Pantothenate and CoA biosynthesis - Corynebacterium glutamicum R; cgt01100 Metabolic pathways - Corynebacterium glutamicum R; cgt00410 beta-Alanine metabolism - Corynebacterium glutamicum R; cgt01110 Biosynthesis of secondary metabolites - Corynebacterium glutamicum R;	IPR009010;	Aspartate decarboxylase-like domain;
UPI0000165E07	status=active	0.727	Down	0.0122176	---	16.1	42.912	45.1	4	5	4	1.099	1.159	1.2	0.963	0.843	0.838	Cytoplasmic
UPI0002230678	status=active	0.722	Down	4.7624e-10	---	64.106	152.07	24.6	13	18	13	1.121	1.16	1.206	0.863	0.837	0.82	Extracellular				K21473			IPR000064;	Endopeptidase, NLPC/P60 domain;
UPI0001335400	status=active	0.719	Down	0.034439	---	24.306	39.963	30.7	6	7	6	1.127	1.138	1.187	0.932	0.818	0.807	Cytoplasmic	GO:0006725 cellular aromatic compound metabolic process; GO:0044699 single-organism process; GO:0042168 heme metabolic process; GO:0044237 cellular metabolic process; GO:0071704 organic substance metabolic process; GO:0044270 cellular nitrogen compound catabolic process; GO:0008152 metabolic process; GO:0006778 porphyrin-containing compound metabolic process; GO:0051187 cofactor catabolic process…		GO:0016705 oxidoreductase activity, acting on paired donors, with incorporation or reduction of molecular oxygen; GO:0004392 heme oxygenase (decyclizing) activity; GO:0003824 catalytic activity; GO:0016491 oxidoreductase activity;	K21480	HO; heme oxygenase (biliverdin-producing, ferredoxin) [EC:1.14.15.20]	cgt00860 Porphyrin and chlorophyll metabolism - Corynebacterium glutamicum R; cgt01100 Metabolic pathways - Corynebacterium glutamicum R; cgt01110 Biosynthesis of secondary metabolites - Corynebacterium glutamicum R;	IPR016084;	Haem oxygenase-like, multi-helical;
UPI0002231967	status=active	0.716	Down	0.0034577	---	31.389	45.981	22	5	6	5	1.014	1.207	1.078	0.905	0.864	0.898	Extracellular			GO:0005515 protein binding; GO:0005488 binding;				IPR015943;	WD40/YVTN repeat-like-containing domain;
UPI0002231965	status=active	0.716	Down	4.1581e-11	---	48.613	130.72	22.8	9	16	9	1.165	1.19	1.192	0.828	0.852	0.85	Membrane	GO:0046379 extracellular polysaccharide metabolic process; GO:1903509 liposaccharide metabolic process; GO:0016051 carbohydrate biosynthetic process; GO:0000271 polysaccharide biosynthetic process; GO:0045226 extracellular polysaccharide biosynthetic process; GO:0044699 single-organism process; GO:0044255 cellular lipid metabolic process; GO:0009058 biosynthetic process; GO:0044237 cellular metab…	GO:0016020 membrane;					IPR005702; IPR027417; IPR025669; IPR003856;	Exopolysaccharide synthesis protein; P-loop containing nucleoside triphosphate hydrolase; AAA domain; Lipopolysaccharide biosynthesis;
UPI00022322F7	status=active	0.714	Down	0.0088762	---	36.525	21.757	17.2	5	5	5	1.148	1.18	1.08	0.86	0.843	0.874	Cytoplasmic
UPI000223231A	status=active	0.704	Down	1.3129e-06	---	25.636	109.21	43.5	10	22	10	1.14	1.194	1.124	0.901	0.84	0.868	Cytoplasmic			GO:0005524 ATP binding; GO:1901265 nucleoside phosphate binding; GO:0001882 nucleoside binding; GO:0043167 ion binding; GO:0016817 hydrolase activity, acting on acid anhydrides; GO:0016787 hydrolase activity; GO:0000166 nucleotide binding; GO:0017111 nucleoside-triphosphatase activity; GO:0016887 ATPase activity; GO:0097159 organic cyclic compound binding; GO:1901363 heterocyclic compound binding…	K16784	bioM; biotin transport system ATP-binding protein [EC:3.6.3.-]	cgt02010 ABC transporters - Corynebacterium glutamicum R;	IPR003593; IPR003439; IPR027417;	AAA+ ATPase domain; ABC transporter-like; P-loop containing nucleoside triphosphate hydrolase;
UPI0001335004	status=active	0.702	Down	0.0014594	---	43.249	87.558	24	7	11	7	1.147	1.172	1.114	0.861	0.823	0.941	Cytoplasmic	GO:0044699 single-organism process; GO:0008152 metabolic process; GO:0055114 oxidation-reduction process; GO:0044710 single-organism metabolic process;		GO:0003824 catalytic activity; GO:0016491 oxidoreductase activity;				IPR000683; IPR004104; IPR016040;	Oxidoreductase, N-terminal; Oxidoreductase, C-terminal; NAD(P)-binding domain;
UPI000003A81F	status=active	0.692	Down	7.01106e-13	---	39.311	323.31	69	21	37	21	1.14	1.192	1.21	0.827	0.825	0.855	Cytoplasmic	GO:0051188 cofactor biosynthetic process; GO:0016053 organic acid biosynthetic process; GO:0044699 single-organism process; GO:0009058 biosynthetic process; GO:0044255 cellular lipid metabolic process; GO:0044237 cellular metabolic process; GO:0044272 sulfur compound biosynthetic process; GO:0008610 lipid biosynthetic process; GO:0071704 organic substance metabolic process; GO:0008152 metabolic p…		GO:0016879 ligase activity, forming carbon-nitrogen bonds; GO:0016979 lipoate-protein ligase activity; GO:0070283 radical SAM enzyme activity; GO:0003824 catalytic activity; GO:0005488 binding; GO:0051536 iron-sulfur cluster binding; GO:0016992 lipoate synthase activity; GO:0016874 ligase activity; GO:0016782 transferase activity, transferring sulfur-containing groups; GO:0016783 sulfurtransferas…	K03644	lipA; lipoyl synthase [EC:2.8.1.8]	cgt00785 Lipoic acid metabolism - Corynebacterium glutamicum R; cgt01100 Metabolic pathways - Corynebacterium glutamicum R;	IPR013785; IPR006638; IPR007197;	Aldolase-type TIM barrel; Elongator protein 3/MiaB/NifB; Radical SAM;
UPI0001335574	status=active	0.69	Down	1.4608e-11	---	34.35	302.33	63.8	16	32	16	1.178	1.162	1.187	0.831	0.802	0.828	Cytoplasmic	GO:0006790 sulfur compound metabolic process; GO:0008152 metabolic process; GO:0044710 single-organism metabolic process; GO:0055114 oxidation-reduction process; GO:0044763 single-organism cellular process; GO:0044699 single-organism process; GO:0044237 cellular metabolic process; GO:0009987 cellular process; GO:0019419 sulfate reduction;		GO:0004779 sulfate adenylyltransferase activity; GO:0016779 nucleotidyltransferase activity; GO:0003824 catalytic activity; GO:0004781 sulfate adenylyltransferase (ATP) activity; GO:0016740 transferase activity; GO:0070566 adenylyltransferase activity; GO:0016772 transferase activity, transferring phosphorus-containing groups;	K00957	cysD; sulfate adenylyltransferase subunit 2 [EC:2.7.7.4]	cgt00920 Sulfur metabolism - Corynebacterium glutamicum R; cgt00230 Purine metabolism - Corynebacterium glutamicum R; cgt01120 Microbial metabolism in diverse environments - Corynebacterium glutamicum R; cgt00450 Selenocompound metabolism - Corynebacterium glutamicum R; cgt01130 Biosynthesis of antibiotics - Corynebacterium glutamicum R; cgt01100 Metabolic pathways - Corynebacterium glutamicum R;…	IPR014729; IPR002500;	Rossmann-like alpha/beta/alpha sandwich fold; Phosphoadenosine phosphosulphate reductase;
UPI0002232613	status=active	0.686	Down	3.5515e-07	---	26.661	31.081	32.7	8	10	8	1.195	1.179	1.209	0.832	0.809	0.818	Cytoplasmic				K09861
UPI000003A3A4	status=active	0.678	Down	8.4656e-09	---	8.9619	72.107	55.6	6	19	6	1.198	1.221	1.129	0.779	0.828	0.862	Cytoplasmic	GO:0044265 cellular macromolecule catabolic process; GO:0006308 DNA catabolic process; GO:0006725 cellular aromatic compound metabolic process; GO:0006259 DNA metabolic process; GO:1901360 organic cyclic compound metabolic process; GO:0006807 nitrogen compound metabolic process; GO:0044238 primary metabolic process; GO:0044237 cellular metabolic process; GO:0071704 organic substance metabolic pro…	GO:0032991 macromolecular complex; GO:0044424 intracellular part; GO:0009318 exodeoxyribonuclease VII complex; GO:1902494 catalytic complex; GO:0005623 cell; GO:0044464 cell part; GO:0005622 intracellular;	GO:0004536 deoxyribonuclease activity; GO:0016895 exodeoxyribonuclease activity, producing 5'-phosphomonoesters; GO:0003824 catalytic activity; GO:0004529 exodeoxyribonuclease activity; GO:0008855 exodeoxyribonuclease VII activity; GO:0016788 hydrolase activity, acting on ester bonds; GO:0004518 nuclease activity; GO:0004527 exonuclease activity; GO:0016787 hydrolase activity; GO:0016796 exonucle…	K03602	xseB; exodeoxyribonuclease VII small subunit [EC:3.1.11.6]	cgt03430 Mismatch repair - Corynebacterium glutamicum R;
UPI0001334F4B	status=active	0.677	Down	0.0029606	---	43.562	58.283	12.4	2	5	2	1.128	1.191	1.041	0.959	0.806	0.918	Membrane	GO:0006810 transport; GO:0006820 anion transport; GO:0006817 phosphate ion transport; GO:0051179 localization; GO:0015698 inorganic anion transport; GO:0006811 ion transport; GO:0051234 establishment of localization;	GO:0016020 membrane;	GO:0022804 active transmembrane transporter activity; GO:0015291 secondary active transmembrane transporter activity; GO:0005315 inorganic phosphate transmembrane transporter activity; GO:0005215 transporter activity; GO:0022857 transmembrane transporter activity;	K03306
UPI0002232E23	status=active	0.668	Down	0.024361	---	41.264	20.481	17	4	5	4	1.063	1.245	1.131	0.873	0.832	0.822	Cytoplasmic	GO:0051188 cofactor biosynthetic process; GO:0018130 heterocycle biosynthetic process; GO:0043545 molybdopterin cofactor metabolic process; GO:0044267 cellular protein metabolic process; GO:0006777 Mo-molybdopterin cofactor biosynthetic process; GO:0006807 nitrogen compound metabolic process; GO:1901360 organic cyclic compound metabolic process; GO:0006732 coenzyme metabolic process; GO:0009058 b…	GO:0032991 macromolecular complex; GO:0043234 protein complex; GO:0005623 cell; GO:0044464 cell part; GO:0019008 molybdopterin synthase complex;	GO:0003824 catalytic activity; GO:0051536 iron-sulfur cluster binding; GO:0005488 binding; GO:0043167 ion binding; GO:0043169 cation binding; GO:0046872 metal ion binding; GO:0051539 4 iron, 4 sulfur cluster binding; GO:0051540 metal cluster binding;	K03639	moaA; GTP 3',8-cyclase [EC:4.1.99.22]	cgt04122 Sulfur relay system - Corynebacterium glutamicum R; cgt00790 Folate biosynthesis - Corynebacterium glutamicum R; cgt01100 Metabolic pathways - Corynebacterium glutamicum R;	IPR013785; IPR010505; IPR006638; IPR007197;	Aldolase-type TIM barrel; Molybdenum cofactor synthesis C-terminal; Elongator protein 3/MiaB/NifB; Radical SAM;
UPI000133514A	status=active	0.666	Down	4.1441e-06	---	17.321	77.62	26.8	4	20	4	1.227	1.206	1.152	0.831	0.803	0.765	Membrane
UPI000223164B	status=active	0.66	Down	9.4749e-10	---	28.91	59.406	36.7	10	15	10	1.169	1.209	1.241	0.798	0.798	0.829	Cytoplasmic							IPR029063;	S-adenosyl-L-methionine-dependent methyltransferase;
UPI0002232E2D	status=active	0.65	Down	2.0941e-12	---	53.326	173.28	28.5	9	43	9	1.284	1.202	1.187	0.816	0.781	0.75	Extracellular							IPR013595; IPR029058;	Peptidase S33 tripeptidyl aminopeptidase-like, C-terminal; Alpha/Beta hydrolase fold;
UPI0002232310	status=active	0.643	Down	1.1976e-09	---	22.346	125.27	44.2	7	19	7	1.167	1.247	1.209	0.77	0.802	0.813	Cytoplasmic	GO:0008152 metabolic process;		GO:0003824 catalytic activity;				IPR000868;	Isochorismatase-like;
UPI0002232307	status=active	0.636	Down	3.4721e-08	---	41.629	74.851	22.5	7	11	7	1.189	1.229	1.278	0.795	0.782	0.814	Extracellular			GO:0016740 transferase activity; GO:0003824 catalytic activity;				IPR005490;	L,D-transpeptidase catalytic domain;
UPI0002232E5A	status=active	0.634	Down	4.2185e-09	---	37.474	100.61	40.1	11	18	11	1.18	1.22	1.247	0.782	0.774	0.764	Cytoplasmic
UPI0002230FF6	status=active	0.63	Down	0.000199661	---	40.711	51.446	31.7	11	13	11	1.23	1.261	1.215	0.817	0.794	0.77	Cytoplasmic				K07397			IPR029058; IPR015946; IPR022742;	Alpha/Beta hydrolase fold; K homology domain-like, alpha/beta; Serine aminopeptidase, S33;
UPI000223304E	status=active	0.617	Down	0.0028837	---	53.808	51.531	19.8	5	8	5	1.024	1.286	1.016	0.846	0.794	0.822	Extracellular
UPI00022309CA	status=active	0.606	Down	0.00069782	---	28.666	62.464	22.1	4	9	4	1.333	1.221	1.272	0.766	0.74	0.757	Membrane
UPI00022331CA	status=active	0.606	Down	6.5986e-08	---	51.594	85.968	25.3	8	17	6	1.251	1.296	1.264	0.755	0.786	0.717	Extracellular							IPR029058;	Alpha/Beta hydrolase fold;
UPI0001335051	status=active	0.6	Down	1e-32	---	58.492	323.31	45.9	23	88	23	1.271	1.265	1.251	0.767	0.759	0.748	Cytoplasmic			GO:0003824 catalytic activity; GO:0016874 ligase activity;				IPR011762; IPR000022; IPR029045; IPR011763;	Acetyl-coenzyme A carboxyltransferase, N-terminal; Carboxyl transferase; ClpP/crotonase-like domain; Acetyl-coenzyme A carboxyltransferase, C-terminal;
UPI000003A1B3	status=active	0.6	Down	2.59581e-12	---	8.7649	61.712	63.2	6	21	6	1.304	1.229	1.307	0.725	0.738	0.669	Cytoplasmic	GO:0006518 peptide metabolic process; GO:0043043 peptide biosynthetic process; GO:0044267 cellular protein metabolic process; GO:0006807 nitrogen compound metabolic process; GO:0009058 biosynthetic process; GO:0043603 cellular amide metabolic process; GO:0044238 primary metabolic process; GO:1901566 organonitrogen compound biosynthetic process; GO:1901576 organic substance biosynthetic process; G…	GO:0005840 ribosome; GO:0043226 organelle; GO:0043229 intracellular organelle; GO:0043232 intracellular non-membrane-bounded organelle; GO:0044464 cell part; GO:0005622 intracellular; GO:0005737 cytoplasm; GO:0032991 macromolecular complex; GO:0044424 intracellular part; GO:1990904 ribonucleoprotein complex; GO:0005623 cell; GO:0030529 intracellular ribonucleoprotein complex; GO:0044444 cytoplasm…	GO:0003735 structural constituent of ribosome; GO:0005198 structural molecule activity;	K02904	RP-L29; large subunit ribosomal protein L29	cgt03010 Ribosome - Corynebacterium glutamicum R;
UPI0002230306	status=active	0.582	Down	0.00172293	---	6.0247	59.674	43.9	2	20	2	1.219	1.277	1.253	0.774	0.743	0.776	Extracellular
UPI0002232602	status=active	0.582	Down	0.0044014	---	49.421	49.155	17.1	7	8	7	1.152	1.231	1.306	0.806	0.717	0.77	Cytoplasmic			GO:0097159 organic cyclic compound binding; GO:1901363 heterocyclic compound binding; GO:0016769 transferase activity, transferring nitrogenous groups; GO:0003824 catalytic activity; GO:0005488 binding; GO:0043167 ion binding; GO:0043168 anion binding; GO:0008483 transaminase activity; GO:0016740 transferase activity; GO:0048037 cofactor binding; GO:0030170 pyridoxal phosphate binding;	K15372	toa; taurine---2-oxoglutarate transaminase [EC:2.6.1.55]	cgt00430 Taurine and hypotaurine metabolism - Corynebacterium glutamicum R; cgt01100 Metabolic pathways - Corynebacterium glutamicum R; cgt00410 beta-Alanine metabolism - Corynebacterium glutamicum R;	IPR015424; IPR015422; IPR015421;	Pyridoxal phosphate-dependent transferase; Pyridoxal phosphate-dependent transferase, major region, subdomain 2; Pyridoxal phosphate-dependent transferase, major region, subdomain 1;
UPI0002232B3F	status=active	0.578	Down	2.12053e-14	---	41.874	313.39	60.6	16	55	16	1.243	1.282	1.281	0.713	0.741	0.73	Cytoplasmic	GO:0044699 single-organism process; GO:0008152 metabolic process; GO:0055114 oxidation-reduction process; GO:0044710 single-organism metabolic process;		GO:0097159 organic cyclic compound binding; GO:1901363 heterocyclic compound binding; GO:0020037 heme binding; GO:0003824 catalytic activity; GO:0019825 oxygen binding; GO:0005488 binding; GO:0046906 tetrapyrrole binding; GO:0016491 oxidoreductase activity;	K05916			IPR017927; IPR009050; IPR017938; IPR000971; IPR012292;	Ferredoxin reductase-type FAD-binding domain; Globin-like; Riboflavin synthase-like beta-barrel; Globin; Globin/Protoglobin;
UPI000133510A	status=active	0.577	Down	0.0071846	---	28.295	67.423	21.2	5	6	5	1.294	1.203	1.403	0.757	0.694	0.68	Extracellular	GO:0006508 proteolysis; GO:0008152 metabolic process; GO:0043170 macromolecule metabolic process; GO:0019538 protein metabolic process; GO:0044238 primary metabolic process; GO:0071704 organic substance metabolic process;		GO:0004252 serine-type endopeptidase activity; GO:0004175 endopeptidase activity; GO:0008233 peptidase activity; GO:0003824 catalytic activity; GO:0017171 serine hydrolase activity; GO:0008236 serine-type peptidase activity; GO:0070011 peptidase activity, acting on L-amino acid peptides; GO:0016787 hydrolase activity;				IPR009003; IPR001254;	Peptidase S1, PA clan; Serine proteases, trypsin domain;
UPI000223305E	status=active	0.57	Down	1.62448e-12	---	70.83	323.31	62.9	27	132	27	1.297	1.28	1.255	0.751	0.73	0.748	Extracellular							IPR029058;	Alpha/Beta hydrolase fold;
UPI00013351C0	status=active	0.56	Down	1.62448e-12	---	21.104	213.08	60.6	16	48	16	1.235	1.335	1.219	0.715	0.747	0.771	Cytoplasmic	GO:0009116 nucleoside metabolic process; GO:0042278 purine nucleoside metabolic process; GO:0009167 purine ribonucleoside monophosphate metabolic process; GO:0009117 nucleotide metabolic process; GO:0044699 single-organism process; GO:0046129 purine ribonucleoside biosynthetic process; GO:0009163 nucleoside biosynthetic process; GO:0009058 biosynthetic process; GO:0009156 ribonucleoside monophosp…	GO:0016020 membrane; GO:0098796 membrane protein complex; GO:0044425 membrane part; GO:0044464 cell part; GO:0005622 intracellular; GO:0016469 proton-transporting two-sector ATPase complex; GO:0032991 macromolecular complex; GO:0044424 intracellular part; GO:0043234 protein complex; GO:0045263 proton-transporting ATP synthase complex, coupling factor F(o); GO:0005623 cell; GO:0033177 proton-trans…	GO:0015075 ion transmembrane transporter activity; GO:0022892 substrate-specific transporter activity; GO:0015077 monovalent inorganic cation transmembrane transporter activity; GO:0022890 inorganic cation transmembrane transporter activity; GO:0015078 hydrogen ion transmembrane transporter activity; GO:0008324 cation transmembrane transporter activity; GO:0022891 substrate-specific transmembrane…	K02109	ATPF0B; F-type H+-transporting ATPase subunit b	cgt01100 Metabolic pathways - Corynebacterium glutamicum R; cgt00190 Oxidative phosphorylation - Corynebacterium glutamicum R;	IPR028987;	F-type ATP synthase subunit B-like, membrane domain;
UPI0002232B6C	status=active	0.54	Down	4.1362e-07	---	16.515	48.728	32.7	5	7	5	1.295	1.33	1.276	0.711	0.718	0.784	Extracellular
UPI0001335636	status=active	0.539	Down	1.62437e-12	---	37.259	323.31	53.4	11	92	11	1.269	1.306	1.317	0.715	0.704	0.709	Extracellular							IPR029058;	Alpha/Beta hydrolase fold;
UPI00022325DF	status=active	0.538	Down	2.5521e-07	---	29.885	176.25	48.9	8	14	8	1.328	1.307	1.296	0.69	0.703	0.714	Cytoplasmic
UPI0002232312	status=active	0.526	Down	1.62448e-12	---	53.615	323.31	33.5	16	90	16	1.352	1.304	1.336	0.681	0.686	0.693	Cytoplasmic
UPI0002230666	status=active	0.519	Down	3.57492e-14	---	42.498	242.74	45.7	16	35	16	1.241	1.345	1.322	0.699	0.698	0.7	Cytoplasmic	GO:0006396 RNA processing; GO:0006725 cellular aromatic compound metabolic process; GO:1901360 organic cyclic compound metabolic process; GO:0006807 nitrogen compound metabolic process; GO:0044238 primary metabolic process; GO:0044237 cellular metabolic process; GO:0071704 organic substance metabolic process; GO:0016070 RNA metabolic process; GO:0008152 metabolic process; GO:0090304 nucleic acid …		GO:0016886 ligase activity, forming phosphoric ester bonds; GO:0003824 catalytic activity; GO:0008452 RNA ligase activity; GO:0016874 ligase activity;	K14415
UPI0002232321	status=active	0.519	Down	0.00106051	---	24.189	60.861	24	5	11	5	1.218	1.376	1.32	0.671	0.714	0.767	Extracellular
UPI00022322EB	status=active	0.506	Down	0.00062473	---	12.37	49.339	32.4	2	5	2	1.402	1.372	1.216	0.678	0.694	0.697	Membrane
UPI000133512F	status=active	0.488	Down	4.02944e-12	---	54.183	74.924	38.9	16	26	16	1.3	1.384	1.357	0.717	0.676	0.699	Cytoplasmic	GO:0044699 single-organism process; GO:0008152 metabolic process; GO:0055114 oxidation-reduction process; GO:0044710 single-organism metabolic process;		GO:0016709 oxidoreductase activity, acting on paired donors, with incorporation or reduction of molecular oxygen, NAD(P)H as one donor, and incorporation of one atom of oxygen; GO:1901265 nucleoside phosphate binding; GO:0050660 flavin adenine dinucleotide binding; GO:0043167 ion binding; GO:0016705 oxidoreductase activity, acting on paired donors, with incorporation or reduction of molecular oxy…	K18277	tmm; trimethylamine monooxygenase [EC:1.14.13.148]	cgt00680 Methane metabolism - Corynebacterium glutamicum R;	IPR023753;	FAD/NAD(P)-binding domain;
UPI000003A2AE	status=active	0.46	Down	0.000103756	---	9.5859	42.605	34.9	2	5	2	1.302	1.389	1.384	0.652	0.639	0.61	Cytoplasmic				K18955
UPI0002233056	status=active	0.441	Down	7.66054e-15	---	71.159	140.76	20.4	11	30	11	1.409	1.431	1.397	0.712	0.631	0.594	Extracellular	GO:0009253 peptidoglycan catabolic process; GO:0000270 peptidoglycan metabolic process; GO:0006026 aminoglycan catabolic process; GO:1901136 carbohydrate derivative catabolic process; GO:0006807 nitrogen compound metabolic process; GO:0006027 glycosaminoglycan catabolic process; GO:0071704 organic substance metabolic process; GO:0030203 glycosaminoglycan metabolic process; GO:1901575 organic subs…		GO:0046914 transition metal ion binding; GO:0003824 catalytic activity; GO:0005488 binding; GO:0043167 ion binding; GO:0046872 metal ion binding; GO:0043169 cation binding; GO:0016787 hydrolase activity; GO:0008745 N-acetylmuramoyl-L-alanine amidase activity; GO:0008270 zinc ion binding; GO:0016811 hydrolase activity, acting on carbon-nitrogen (but not peptide) bonds, in linear amides; GO:0061783…				IPR002502; IPR006619;	N-acetylmuramoyl-L-alanine amidase domain; Peptidoglycan recognition protein family domain, metazoa/bacteria;
UPI0002232B52	status=active	0.436	Down	1.62492e-12	---	90.876	323.31	17.6	13	38	13	1.428	1.429	1.471	0.658	0.623	0.586	Membrane		GO:0016020 membrane;	GO:0043169 cation binding; GO:0046872 metal ion binding; GO:0005509 calcium ion binding; GO:0005488 binding; GO:0043167 ion binding;				IPR015919; IPR013783;	Cadherin-like; Immunoglobulin-like fold;
UPI0002230CB5	status=active	0.414	Down	1.98175e-13	---	79.258	323.31	42.6	21	34	21	1.433	1.416	1.393	0.585	0.586	0.606	Cytoplasmic	GO:0008152 metabolic process; GO:0005975 carbohydrate metabolic process; GO:0044238 primary metabolic process; GO:0071704 organic substance metabolic process;		GO:0004553 hydrolase activity, hydrolyzing O-glycosyl compounds; GO:0016787 hydrolase activity; GO:0003824 catalytic activity; GO:0016798 hydrolase activity, acting on glycosyl bonds;				IPR013320; IPR000757;	Concanavalin A-like lectin/glucanase domain; Glycoside hydrolase family 16;
UPI00013350CF	status=active	0.401	Down	1.6202e-10	---	43.563	138.32	28.2	9	18	9	1.469	1.427	1.528	0.552	0.572	0.569	Membrane							IPR029058;	Alpha/Beta hydrolase fold;
UPI0002233099	status=active	0.397	Down	0.0191368	---	19.917	60.636	30.1	3	4	3	1.254	1.648	1.223	0.647	0.655	0.684	Cytoplasmic							IPR014044;	CAP domain;
UPI000223312F	status=active	0.369	Down	2.9502e-07	---	18.208	116.74	36.8	4	12	4	1.422	1.568	1.439	0.562	0.578	0.573	Extracellular
UPI000223195D	status=active	0.363	Down	1.3044e-10	---	18.129	82.057	58.3	7	16	7	1.443	1.531	1.362	0.554	0.556	0.625	Cytoplasmic
UPI0002230695	status=active	0.359	Down	0.0125615	---	13.101	24.29	24.4	2	7	2	1.383	1.54	1.534	0.507	0.553	0.619	Extracellular
UPI0002230696	status=active	0.348	Down	2.77112e-13	---	13.194	130.44	69.8	6	17	6	1.523	1.467	1.549	0.505	0.51	0.513	Extracellular
UPI00022330EE	status=active	0.335	Down	3.3885e-08	---	36.882	65.146	22.9	6	13	6	1.555	1.461	1.592	0.553	0.49	0.534	Extracellular	GO:0006508 proteolysis; GO:0008152 metabolic process; GO:0043170 macromolecule metabolic process; GO:0019538 protein metabolic process; GO:0044238 primary metabolic process; GO:0071704 organic substance metabolic process;		GO:0004252 serine-type endopeptidase activity; GO:0004175 endopeptidase activity; GO:0008233 peptidase activity; GO:0003824 catalytic activity; GO:0017171 serine hydrolase activity; GO:0008236 serine-type peptidase activity; GO:0070011 peptidase activity, acting on L-amino acid peptides; GO:0016787 hydrolase activity;				IPR009003;	Peptidase S1, PA clan;
UPI000003A50D	status=active	0.295	Down	2.5757e-06	---	33.531	149.43	35.8	9	24	8	1.557	1.552	1.706	0.514	0.458	0.452	Extracellular							IPR013830;	SGNH hydrolase-type esterase domain;
UPI0002231962	status=active	0.294	Down	1e-32	---	39.62	323.31	57.3	18	76	18	1.559	1.533	1.564	0.458	0.451	0.459	Extracellular							IPR029058;	Alpha/Beta hydrolase fold;
UPI000133536B	status=active	0.285	Down	2.52576e-12	---	29.955	89.656	38.6	10	17	10	1.572	1.598	1.573	0.458	0.456	0.474	Extracellular	GO:0008152 metabolic process; GO:0005975 carbohydrate metabolic process; GO:0044238 primary metabolic process; GO:0071704 organic substance metabolic process;						IPR017853; IPR013781;	Glycoside hydrolase superfamily; Glycoside hydrolase, catalytic domain;
UPI0001335576	status=active	0.281	Down	1e-32	---	50.056	248.37	55.8	24	50	20	1.629	1.66	1.589	0.428	0.467	0.461	Cytoplasmic	GO:0044699 single-organism process; GO:0008152 metabolic process; GO:0055114 oxidation-reduction process; GO:0044710 single-organism metabolic process;		GO:0003824 catalytic activity; GO:0016491 oxidoreductase activity;	K00528			IPR016040; IPR023753;	NAD(P)-binding domain; FAD/NAD(P)-binding domain;
UPI0002231C7B	status=active	0.276	Down	3.9877e-06	---	26.282	105.61	45.8	8	15	8	1.6	1.589	1.655	0.423	0.438	0.406	Extracellular			GO:0016740 transferase activity; GO:0003824 catalytic activity;				IPR005490;	L,D-transpeptidase catalytic domain;
UPI000223193A	status=active	0.268	Down	3.33067e-16	---	40.614	191.36	23.5	6	18	6	1.539	1.616	1.604	0.416	0.433	0.412	Membrane							IPR008930;	Terpenoid cyclases/protein prenyltransferase alpha-alpha toroid;
UPI0002232E3D	status=active	0.258	Down	1.64897e-05	---	18.827	185.9	36.8	5	20	5	1.639	1.645	1.659	0.414	0.424	0.411	Extracellular		GO:0016020 membrane;	GO:0043169 cation binding; GO:0046872 metal ion binding; GO:0005509 calcium ion binding; GO:0005488 binding; GO:0043167 ion binding;				IPR015919; IPR013783;	Cadherin-like; Immunoglobulin-like fold;
UPI0002231960	status=active	0.234	Down	1.7163e-06	---	18.34	18.613	19.1	4	7	4	1.627	1.813	1.528	0.344	0.425	0.428	Extracellular							IPR008613;	Excalibur calcium-binding domain;
UPI00022322E5	status=active	0.175	Down	2.2387e-05	---	23.181	67.223	24.1	4	12	4	1.686	1.67	1.637	0.425	0.293	0.333	Extracellular							IPR012674; IPR000566; IPR011038;	Calycin; Lipocalin/cytosolic fatty-acid binding domain; Calycin-like;
UPI00013353A8	status=active	0.151	Down	3.3119e-09	---	24.359	75.649	14.3	4	13	4	1.854	1.756	1.816	0.266	0.265	0.305	Extracellular							IPR011055; IPR016047;	Duplicated hybrid motif; Peptidase M23;
UPI0002231622	status=active	0.108	Down	4.1708e-06	---	21.665	50.557	7.2	1	6	1	1.863	1.816	1.873	0.235	0.196	0.256	Extracellular

## Sheet: PT3vsP3
Protein accession	Protein description	PT3/P3 Ratio	Regulated Type	PT3/P3 P value	Gene name	MW [kDa]	Score	Coverage [%]	#Peptides	#PSMs	#Unique peptides	P1	P2	P3	PT1	PT2	PT3	Subcellular Location	Biological Process	Cellular Component	Molecular Function	KEGG KO No.	KEGG Gene	KEGG pathway	IPR ID	Domain description
UPI0002232307	status=active	0.637	Down	2.7963e-07	---	41.629	74.851	22.5	7	11	7	1.189	1.229	1.278	0.795	0.782	0.814	Extracellular			GO:0016740 transferase activity; GO:0003824 catalytic activity;				IPR005490;	L,D-transpeptidase catalytic domain;
UPI0002230306	status=active	0.619	Down	4.4416e-07	---	6.0247	59.674	43.9	2	20	2	1.219	1.277	1.253	0.774	0.743	0.776	Extracellular
UPI0001335277	status=active	0.745	Down	3.514e-06	---	57.39	190.23	29.7	13	21	13	1.109	1.153	1.163	0.867	0.871	0.867	Cytoplasmic	GO:0006396 RNA processing; GO:0034470 ncRNA processing; GO:0006725 cellular aromatic compound metabolic process; GO:1901360 organic cyclic compound metabolic process; GO:0006807 nitrogen compound metabolic process; GO:0044238 primary metabolic process; GO:0009451 RNA modification; GO:0044237 cellular metabolic process; GO:0071704 organic substance metabolic process; GO:0016070 RNA metabolic proce…	GO:0044424 intracellular part; GO:0005623 cell; GO:0044464 cell part; GO:0005622 intracellular; GO:0005737 cytoplasm;	GO:0051539 4 iron, 4 sulfur cluster binding; GO:0016740 transferase activity; GO:0003824 catalytic activity; GO:0051536 iron-sulfur cluster binding; GO:0005488 binding; GO:0051540 metal cluster binding;	K06168			IPR006638; IPR023404; IPR013848; IPR007197; IPR002792;	Elongator protein 3/MiaB/NifB; Radical SAM, alpha/beta horseshoe; Methylthiotransferase, N-terminal; Radical SAM; TRAM domain;
UPI00000B98E2	status=active	3.206	Up	0.00164033	---	37.573	37.559	32.6	10	13	8	0.599	0.675	0.413	1.347	1.183	1.324	Cytoplasmic	GO:0050794 regulation of cellular process; GO:0006725 cellular aromatic compound metabolic process; GO:0097659 nucleic acid-templated transcription; GO:0060255 regulation of macromolecule metabolic process; GO:0006352 DNA-templated transcription, initiation; GO:0019219 regulation of nucleobase-containing compound metabolic process; GO:0009058 biosynthetic process; GO:0044237 cellular metabolic pr…		GO:0097159 organic cyclic compound binding; GO:1901363 heterocyclic compound binding; GO:0003677 DNA binding; GO:0000996 core DNA-dependent RNA polymerase binding promoter specificity activity; GO:0005488 binding; GO:0001071 nucleic acid binding transcription factor activity; GO:0003676 nucleic acid binding; GO:0000988 transcription factor activity, protein binding; GO:0003700 transcription facto…	K03087			IPR013325; IPR011991; IPR007624; IPR014284; IPR013324; IPR009042; IPR007630; IPR000943; IPR007627;	RNA polymerase sigma factor, region 2; Winged helix-turn-helix DNA-binding domain; RNA polymerase sigma-70 region 3; RNA polymerase sigma-70 like domain; RNA polymerase sigma factor, region 3/4; RNA polymerase sigma-70 region 1.2; RNA polymerase sigma-70 region 4; RNA polymerase sigma-70; RNA polymerase sigma-70 region 2;
UPI000223193E	status=active	0.747	Down	2.1516e-11	---	49.193	53.519	26.3	11	17	11	1.104	1.112	1.14	0.883	0.904	0.852	Cytoplasmic	GO:0071466 cellular response to xenobiotic stimulus; GO:0006725 cellular aromatic compound metabolic process; GO:0044699 single-organism process; GO:0050896 response to stimulus; GO:0044237 cellular metabolic process; GO:0071704 organic substance metabolic process; GO:0008152 metabolic process; GO:0010124 phenylacetate catabolic process; GO:0006805 xenobiotic metabolic process; GO:0009410 respons…		GO:0016877 ligase activity, forming carbon-sulfur bonds; GO:0003824 catalytic activity; GO:0047475 phenylacetate-CoA ligase activity; GO:0016874 ligase activity; GO:0016878 acid-thiol ligase activity;	K01912	paaK; phenylacetate-CoA ligase [EC:6.2.1.30]	cgt00360 Phenylalanine metabolism - Corynebacterium glutamicum R; cgt01120 Microbial metabolism in diverse environments - Corynebacterium glutamicum R;	IPR028154; IPR000873;	AMP-dependent ligase, C-terminal; AMP-dependent synthetase/ligase;
UPI00022309D2	status=active	1.243	Up	0.00133544	---	23.217	32	12.9	2	6	2	0.936	0.843	0.883	1.144	1.114	1.098	Membrane							IPR003833; IPR029000; IPR024946;	Carboxyltransferase domain, subdomain C and D; Cyclophilin-like domain; Arginine repressor C-terminal-like domain;
UPI0001335098	status=active	3.295	Up	4.6187e-06	---	33.102	95.921	45.4	10	12	10	0.415	0.435	0.373	1.484	1.401	1.229	Cytoplasmic			GO:0005524 ATP binding; GO:1901265 nucleoside phosphate binding; GO:0001882 nucleoside binding; GO:0043167 ion binding; GO:0016817 hydrolase activity, acting on acid anhydrides; GO:0016787 hydrolase activity; GO:0000166 nucleotide binding; GO:0017111 nucleoside-triphosphatase activity; GO:0016887 ATPase activity; GO:0097159 organic cyclic compound binding; GO:1901363 heterocyclic compound binding…	K01990			IPR003593; IPR003439; IPR027417;	AAA+ ATPase domain; ABC transporter-like; P-loop containing nucleoside triphosphate hydrolase;
UPI0002231C7B	status=active	0.245	Down	0.000100148	---	26.282	105.61	45.8	8	15	8	1.6	1.589	1.655	0.423	0.438	0.406	Extracellular			GO:0016740 transferase activity; GO:0003824 catalytic activity;				IPR005490;	L,D-transpeptidase catalytic domain;
UPI0002231CC8	status=active	1.313	Up	7.6434e-05	---	53.928	27.412	5.9	4	8	4	0.892	0.95	0.83	1.154	1.087	1.09	Membrane	GO:0072337 modified amino acid transport; GO:0034220 ion transmembrane transport; GO:0044699 single-organism process; GO:0071702 organic substance transport; GO:0046942 carboxylic acid transport; GO:0015849 organic acid transport; GO:0098656 anion transmembrane transport; GO:0051234 establishment of localization; GO:0006810 transport; GO:0006820 anion transport; GO:0055085 transmembrane transport…		GO:0005342 organic acid transmembrane transporter activity; GO:0005310 dicarboxylic acid transmembrane transporter activity; GO:0015075 ion transmembrane transporter activity; GO:0042936 dipeptide transporter activity; GO:0015558 p-aminobenzoyl-glutamate uptake transmembrane transporter activity; GO:0022892 substrate-specific transporter activity; GO:0015569 p-aminobenzoyl-glutamate transmembrane…	K12942
UPI0002232B83	status=active	0.767	Down	0.0165582	---	11.339	36.173	34	3	4	3	1.042	1.031	1.168	0.95	0.889	0.896	Membrane
UPI000222FFFA	status=active	0.808	Down	5.8664e-05	---	27.466	192.95	66.5	17	32	17	1.1	1.165	1.119	0.887	0.888	0.904	Cytoplasmic	GO:0050794 regulation of cellular process; GO:0010468 regulation of gene expression; GO:0006355 regulation of transcription, DNA-templated; GO:0031326 regulation of cellular biosynthetic process; GO:0080090 regulation of primary metabolic process; GO:0060255 regulation of macromolecule metabolic process; GO:0019219 regulation of nucleobase-containing compound metabolic process; GO:0010556 regulat…		GO:0003700 transcription factor activity, sequence-specific DNA binding; GO:0001071 nucleic acid binding transcription factor activity;				IPR011991; IPR008920; IPR011711; IPR000524;	Winged helix-turn-helix DNA-binding domain; Transcription regulator FadR/GntR, C-terminal; GntR, C-terminal; Transcription regulator HTH, GntR;
UPI0002230696	status=active	0.331	Down	2.49467e-13	---	13.194	130.44	69.8	6	17	6	1.523	1.467	1.549	0.505	0.51	0.513	Extracellular
UPI00022309A5	status=active	1.208	Up	1.6377e-09	---	50.408	323.31	78.9	26	63	26	0.904	0.92	0.91	1.093	1.088	1.099	Cytoplasmic	GO:0044106 cellular amine metabolic process; GO:0009072 aromatic amino acid family metabolic process; GO:0006725 cellular aromatic compound metabolic process; GO:0044281 small molecule metabolic process; GO:0044763 single-organism cellular process; GO:0006807 nitrogen compound metabolic process; GO:1901360 organic cyclic compound metabolic process; GO:0044699 single-organism process; GO:0044238 p…		GO:0016853 isomerase activity; GO:0003824 catalytic activity; GO:0016830 carbon-carbon lyase activity; GO:0004640 phosphoribosylanthranilate isomerase activity; GO:0016831 carboxy-lyase activity; GO:0016829 lyase activity; GO:0004425 indole-3-glycerol-phosphate synthase activity; GO:0016860 intramolecular oxidoreductase activity; GO:0016861 intramolecular oxidoreductase activity, interconverting …	K13498	trpCF; indole-3-glycerol phosphate synthase / phosphoribosylanthranilate isomerase [EC:4.1.1.48 5.3.1.24]	cgt01230 Biosynthesis of amino acids - Corynebacterium glutamicum R; cgt01130 Biosynthesis of antibiotics - Corynebacterium glutamicum R; cgt00400 Phenylalanine, tyrosine and tryptophan biosynthesis - Corynebacterium glutamicum R; cgt01100 Metabolic pathways - Corynebacterium glutamicum R; cgt01110 Biosynthesis of secondary metabolites - Corynebacterium glutamicum R;	IPR001240; IPR013785; IPR011060; IPR013798;	N-(5'phosphoribosyl) anthranilate isomerase (PRAI); Aldolase-type TIM barrel; Ribulose-phosphate binding barrel; Indole-3-glycerol phosphate synthase;
UPI0001335557	status=active	1.221	Up	7.8523e-09	---	56.562	208.31	39.8	19	39	19	0.908	0.88	0.893	1.094	1.114	1.09	Cytoplasmic	GO:0006260 DNA replication; GO:0006725 cellular aromatic compound metabolic process; GO:0006259 DNA metabolic process; GO:1901360 organic cyclic compound metabolic process; GO:0006807 nitrogen compound metabolic process; GO:0009058 biosynthetic process; GO:0044238 primary metabolic process; GO:1901576 organic substance biosynthetic process; GO:0044237 cellular metabolic process; GO:0044249 cellul…		GO:0003677 DNA binding; GO:0005524 ATP binding; GO:1901265 nucleoside phosphate binding; GO:0004386 helicase activity; GO:0001882 nucleoside binding; GO:0043167 ion binding; GO:0016817 hydrolase activity, acting on acid anhydrides; GO:0016787 hydrolase activity; GO:0000166 nucleotide binding; GO:0017111 nucleoside-triphosphatase activity; GO:1901363 heterocyclic compound binding; GO:0097159 organ…	K02314	dnaB; replicative DNA helicase [EC:3.6.4.12]	cgt03030 DNA replication - Corynebacterium glutamicum R;	IPR003593; IPR007693; IPR016136; IPR027417; IPR007694;	AAA+ ATPase domain; DNA helicase, DnaB-like, N-terminal; DNA helicase DnaB, N-terminal/DNA primase DnaG, C-terminal; P-loop containing nucleoside triphosphate hydrolase; DNA helicase, DnaB-like, C-terminal;
UPI0002233270	status=active	1.277	Up	0.000175662	---	32.253	148.91	51.5	11	19	9	0.898	1.042	0.903	1.013	1.025	1.153	Cytoplasmic	GO:0044699 single-organism process; GO:0008152 metabolic process; GO:0055114 oxidation-reduction process; GO:0044710 single-organism metabolic process;		GO:0003824 catalytic activity; GO:0016491 oxidoreductase activity;				IPR023210;	NADP-dependent oxidoreductase domain;
UPI000003A50D	status=active	0.265	Down	5.90872e-12	---	33.531	149.43	35.8	9	24	8	1.557	1.552	1.706	0.514	0.458	0.452	Extracellular							IPR013830;	SGNH hydrolase-type esterase domain;
UPI00022328B9	status=active	0.792	Down	0.00045945	---	39.985	15.9	13.6	5	7	5	1.109	1.048	1.147	0.887	0.922	0.908	Cytoplasmic	GO:0008152 metabolic process; GO:0005975 carbohydrate metabolic process; GO:0044238 primary metabolic process; GO:0009987 cellular process; GO:0044237 cellular metabolic process; GO:0044262 cellular carbohydrate metabolic process; GO:0071704 organic substance metabolic process;		GO:0016831 carboxy-lyase activity; GO:0016829 lyase activity; GO:0003824 catalytic activity; GO:0016830 carbon-carbon lyase activity;	K13932			IPR011762; IPR000022; IPR029045;	Acetyl-coenzyme A carboxyltransferase, N-terminal; Carboxyl transferase; ClpP/crotonase-like domain;
UPI0002230666	status=active	0.53	Down	1e-32	---	42.498	242.74	45.7	16	35	16	1.241	1.345	1.322	0.699	0.698	0.7	Cytoplasmic	GO:0006396 RNA processing; GO:0006725 cellular aromatic compound metabolic process; GO:1901360 organic cyclic compound metabolic process; GO:0006807 nitrogen compound metabolic process; GO:0044238 primary metabolic process; GO:0044237 cellular metabolic process; GO:0071704 organic substance metabolic process; GO:0016070 RNA metabolic process; GO:0008152 metabolic process; GO:0090304 nucleic acid …		GO:0016886 ligase activity, forming phosphoric ester bonds; GO:0003824 catalytic activity; GO:0008452 RNA ligase activity; GO:0016874 ligase activity;	K14415
UPI00000339AC	status=active	0.598	Down	0.0003587	---	14.147	39.377	22.1	2	5	2	1.172	1.142	1.278	0.834	0.831	0.764	Cytoplasmic	GO:0008652 cellular amino acid biosynthetic process; GO:0016053 organic acid biosynthetic process; GO:0044711 single-organism biosynthetic process; GO:0044281 small molecule metabolic process; GO:0044763 single-organism cellular process; GO:0006522 alanine metabolic process; GO:0006807 nitrogen compound metabolic process; GO:0044699 single-organism process; GO:0009058 biosynthetic process; GO:000…		GO:0016831 carboxy-lyase activity; GO:0016829 lyase activity; GO:0004068 aspartate 1-decarboxylase activity; GO:0003824 catalytic activity; GO:0016830 carbon-carbon lyase activity;	K01579	panD; aspartate 1-decarboxylase [EC:4.1.1.11]	cgt00770 Pantothenate and CoA biosynthesis - Corynebacterium glutamicum R; cgt01100 Metabolic pathways - Corynebacterium glutamicum R; cgt00410 beta-Alanine metabolism - Corynebacterium glutamicum R; cgt01110 Biosynthesis of secondary metabolites - Corynebacterium glutamicum R;	IPR009010;	Aspartate decarboxylase-like domain;
UPI0001335560	status=active	0.758	Down	1e-32	---	35.059	312.01	84.6	25	64	25	1.136	1.156	1.159	0.839	0.847	0.879	Cytoplasmic				K07146			IPR001763; IPR022111;	Rhodanese-like domain; Rhodanase, C-terminal;
UPI00022322E3	status=active	0.737	Down	0.044836	---	34.193	10.8	14.3	5	7	5	1.221	0.941	1.226	1.007	0.861	0.904	Cytoplasmic	GO:0006720 isoprenoid metabolic process; GO:0044711 single-organism biosynthetic process; GO:0044763 single-organism cellular process; GO:0044699 single-organism process; GO:0009058 biosynthetic process; GO:0044255 cellular lipid metabolic process; GO:0044238 primary metabolic process; GO:1901576 organic substance biosynthetic process; GO:0044237 cellular metabolic process; GO:0044249 cellular bi…			K13789	GGPS; geranylgeranyl diphosphate synthase, type II [EC:2.5.1.1 2.5.1.10 2.5.1.29]	cgt00900 Terpenoid backbone biosynthesis - Corynebacterium glutamicum R; cgt01130 Biosynthesis of antibiotics - Corynebacterium glutamicum R; cgt01100 Metabolic pathways - Corynebacterium glutamicum R; cgt01110 Biosynthesis of secondary metabolites - Corynebacterium glutamicum R;	IPR008949;	Isoprenoid synthase domain;
UPI0002233298	status=active	1.525	Up	0.00026474	---	64.951	35.533	17.7	8	8	8	0.764	0.81	0.769	1.197	1.257	1.173	Cytoplasmic	GO:0009110 vitamin biosynthetic process; GO:0006725 cellular aromatic compound metabolic process; GO:0044699 single-organism process; GO:0009058 biosynthetic process; GO:0042724 thiamine-containing compound biosynthetic process; GO:1901566 organonitrogen compound biosynthetic process; GO:0006772 thiamine metabolic process; GO:0044237 cellular metabolic process; GO:0044272 sulfur compound biosynth…		GO:0051536 iron-sulfur cluster binding; GO:0005488 binding; GO:0051540 metal cluster binding;	K03147	thiC; phosphomethylpyrimidine synthase [EC:4.1.99.17]	cgt01100 Metabolic pathways - Corynebacterium glutamicum R; cgt00730 Thiamine metabolism - Corynebacterium glutamicum R;	IPR025747;	ThiC-associated domain;
UPI0001335636	status=active	0.538	Down	1.62448e-12	---	37.259	323.31	53.4	11	92	11	1.269	1.306	1.317	0.715	0.704	0.709	Extracellular							IPR029058;	Alpha/Beta hydrolase fold;
UPI000222FFFD	status=active	1.646	Up	5.6282e-05	---	50.348	10.692	6.1	3	6	3	0.641	0.701	0.771	1.303	1.246	1.269	Membrane	GO:0006810 transport; GO:0055085 transmembrane transport; GO:0051179 localization; GO:0051234 establishment of localization;	GO:0031224 intrinsic component of membrane; GO:0016020 membrane; GO:0016021 integral component of membrane; GO:0044425 membrane part;	GO:0005215 transporter activity;				IPR020846;	Major facilitator superfamily domain;
UPI0001335576	status=active	0.29	Down	1e-32	---	50.056	248.37	55.8	24	50	20	1.629	1.66	1.589	0.428	0.467	0.461	Cytoplasmic	GO:0044699 single-organism process; GO:0008152 metabolic process; GO:0055114 oxidation-reduction process; GO:0044710 single-organism metabolic process;		GO:0003824 catalytic activity; GO:0016491 oxidoreductase activity;	K00528			IPR016040; IPR023753;	NAD(P)-binding domain; FAD/NAD(P)-binding domain;
UPI000133521A	status=active	0.821	Down	0.0004821	---	31.24	185.52	51.2	14	21	14	1.104	1.142	1.109	0.857	0.881	0.911	Cytoplasmic	GO:0044699 single-organism process; GO:0008152 metabolic process; GO:0055114 oxidation-reduction process; GO:0044710 single-organism metabolic process;		GO:0003824 catalytic activity; GO:0016491 oxidoreductase activity;				IPR013113; IPR017927; IPR007037; IPR017938;	FAD-binding 9, siderophore-interacting; Ferredoxin reductase-type FAD-binding domain; Siderophore-interacting protein; Riboflavin synthase-like beta-barrel;
UPI00022328EC	status=active	0.799	Down	0.00089779	---	38.006	87.296	32.4	11	19	11	1.105	1.08	1.117	0.913	0.932	0.892	Cytoplasmic			GO:0008641 small protein activating enzyme activity; GO:0016877 ligase activity, forming carbon-sulfur bonds; GO:0003824 catalytic activity; GO:0016874 ligase activity;	K21147	moeZR; sulfur-carrier protein adenylyltransferase/sulfurtransferase [EC:2.7.7.80 2.7.7.- 2.8.1.11 2.8.1.-]	cgt04122 Sulfur relay system - Corynebacterium glutamicum R;	IPR001763; IPR000594; IPR016040;	Rhodanese-like domain; THIF-type NAD/FAD binding fold; NAD(P)-binding domain;
UPI00022325EA	status=active	1.291	Up	0.0005176	---	34.619	48.115	11.8	3	5	3	0.97	1.059	0.877	0.888	1.045	1.132	Extracellular	GO:0008152 metabolic process; GO:0006725 cellular aromatic compound metabolic process; GO:0055114 oxidation-reduction process; GO:0044710 single-organism metabolic process; GO:0044699 single-organism process; GO:0009987 cellular process; GO:0044237 cellular metabolic process;		GO:0016702 oxidoreductase activity, acting on single donors with incorporation of molecular oxygen, incorporation of two atoms of oxygen; GO:0005506 iron ion binding; GO:0016701 oxidoreductase activity, acting on single donors with incorporation of molecular oxygen; GO:0008199 ferric iron binding; GO:0046914 transition metal ion binding; GO:0003824 catalytic activity; GO:0005488 binding; GO:00512…				IPR000627; IPR015889;	Intradiol ring-cleavage dioxygenase, C-terminal; Intradiol ring-cleavage dioxygenase, core;
UPI00022322D4	status=active	1.395	Up	0.036636	---	37.51	30.799	19.1	5	7	5	0.893	0.933	0.816	1.108	1.033	1.138	Membrane							IPR003594;	Histidine kinase-like ATPase, C-terminal domain;
UPI000223196A	status=active	0.776	Down	2.0147e-06	---	23.07	80.665	39.5	9	14	9	1.114	1.085	1.116	0.901	0.97	0.866	Cytoplasmic							IPR003362;	Bacterial sugar transferase;
UPI00013353A8	status=active	0.168	Down	3.44169e-15	---	24.359	75.649	14.3	4	13	4	1.854	1.756	1.816	0.266	0.265	0.305	Extracellular							IPR011055; IPR016047;	Duplicated hybrid motif; Peptidase M23;
UPI000223164B	status=active	0.668	Down	2.3282e-07	---	28.91	59.406	36.7	10	15	10	1.169	1.209	1.241	0.798	0.798	0.829	Cytoplasmic							IPR029063;	S-adenosyl-L-methionine-dependent methyltransferase;
UPI0002232B4F	status=active	0.827	Down	2.4869e-14	---	62.993	298.63	53.8	28	52	28	1.106	1.057	1.104	0.944	0.916	0.913	Cytoplasmic	GO:0044699 single-organism process; GO:0008152 metabolic process; GO:0055114 oxidation-reduction process; GO:0044710 single-organism metabolic process;		GO:0097159 organic cyclic compound binding; GO:1901363 heterocyclic compound binding; GO:0020037 heme binding; GO:0003824 catalytic activity; GO:0051536 iron-sulfur cluster binding; GO:0005488 binding; GO:0046906 tetrapyrrole binding; GO:0016491 oxidoreductase activity; GO:0051540 metal cluster binding;	K00392	sir; sulfite reductase (ferredoxin) [EC:1.8.7.1]	cgt00920 Sulfur metabolism - Corynebacterium glutamicum R; cgt01120 Microbial metabolism in diverse environments - Corynebacterium glutamicum R; cgt01100 Metabolic pathways - Corynebacterium glutamicum R;	IPR006067; IPR005117;	Nitrite/sulphite reductase 4Fe-4S domain; Nitrite/Sulfite reductase ferredoxin-like domain;
UPI000133524E	status=active	0.802	Down	1.9743e-06	---	22.834	93.73	34.1	6	13	6	1.074	1.106	1.135	0.932	0.893	0.91	Membrane
UPI000003A81F	status=active	0.707	Down	3.09641e-13	---	39.311	323.31	69	21	37	21	1.14	1.192	1.21	0.827	0.825	0.855	Cytoplasmic	GO:0051188 cofactor biosynthetic process; GO:0016053 organic acid biosynthetic process; GO:0044699 single-organism process; GO:0009058 biosynthetic process; GO:0044255 cellular lipid metabolic process; GO:0044237 cellular metabolic process; GO:0044272 sulfur compound biosynthetic process; GO:0008610 lipid biosynthetic process; GO:0071704 organic substance metabolic process; GO:0008152 metabolic p…		GO:0016879 ligase activity, forming carbon-nitrogen bonds; GO:0016979 lipoate-protein ligase activity; GO:0070283 radical SAM enzyme activity; GO:0003824 catalytic activity; GO:0005488 binding; GO:0051536 iron-sulfur cluster binding; GO:0016992 lipoate synthase activity; GO:0016874 ligase activity; GO:0016782 transferase activity, transferring sulfur-containing groups; GO:0016783 sulfurtransferas…	K03644	lipA; lipoyl synthase [EC:2.8.1.8]	cgt00785 Lipoic acid metabolism - Corynebacterium glutamicum R; cgt01100 Metabolic pathways - Corynebacterium glutamicum R;	IPR013785; IPR006638; IPR007197;	Aldolase-type TIM barrel; Elongator protein 3/MiaB/NifB; Radical SAM;
UPI0001335051	status=active	0.598	Down	1e-32	---	58.492	323.31	45.9	23	88	23	1.271	1.265	1.251	0.767	0.759	0.748	Cytoplasmic			GO:0003824 catalytic activity; GO:0016874 ligase activity;				IPR011762; IPR000022; IPR029045; IPR011763;	Acetyl-coenzyme A carboxyltransferase, N-terminal; Carboxyl transferase; ClpP/crotonase-like domain; Acetyl-coenzyme A carboxyltransferase, C-terminal;
UPI0002231962	status=active	0.293	Down	1e-32	---	39.62	323.31	57.3	18	76	18	1.559	1.533	1.564	0.458	0.451	0.459	Extracellular							IPR029058;	Alpha/Beta hydrolase fold;
UPI00013350E3	status=active	1.63	Up	2.156e-11	---	8.5215	49.358	62.7	5	16	5	0.738	0.861	0.765	1.08	1.215	1.247	Extracellular
UPI0000165E17	status=active	1.652	Up	0.034196	---	10.075	91.984	39.8	2	4	2	0.764	0.978	0.839	0.976	1.041	1.386	Cytoplasmic
UPI00022330A1	status=active	0.825	Down	7.7815e-07	---	27.929	79.464	47.8	11	19	11	1.062	1.107	1.097	0.936	0.903	0.905	Cytoplasmic			GO:0005524 ATP binding; GO:1901265 nucleoside phosphate binding; GO:0001882 nucleoside binding; GO:0043167 ion binding; GO:0016817 hydrolase activity, acting on acid anhydrides; GO:0016787 hydrolase activity; GO:0000166 nucleotide binding; GO:0017111 nucleoside-triphosphatase activity; GO:0016887 ATPase activity; GO:0097159 organic cyclic compound binding; GO:1901363 heterocyclic compound binding…	K02013	ABC.FEV.A; iron complex transport system ATP-binding protein [EC:3.6.3.34]	cgt02010 ABC transporters - Corynebacterium glutamicum R;	IPR003593; IPR003439; IPR027417;	AAA+ ATPase domain; ABC transporter-like; P-loop containing nucleoside triphosphate hydrolase;
UPI000133504F	status=active	0.784	Down	1.57857e-05	---	8.9659	131.22	50	5	20	5	1.142	1.115	1.118	0.879	0.894	0.877	Extracellular
UPI0001334FF1	status=active	0.755	Down	0.000135268	---	15.202	81.312	83.3	13	64	13	1.126	1.152	1.109	0.868	0.872	0.837	Cytoplasmic	GO:0006518 peptide metabolic process; GO:0043043 peptide biosynthetic process; GO:0044267 cellular protein metabolic process; GO:0006807 nitrogen compound metabolic process; GO:0009058 biosynthetic process; GO:0043603 cellular amide metabolic process; GO:0044238 primary metabolic process; GO:1901566 organonitrogen compound biosynthetic process; GO:1901576 organic substance biosynthetic process; G…	GO:0005840 ribosome; GO:0043226 organelle; GO:0043229 intracellular organelle; GO:0043232 intracellular non-membrane-bounded organelle; GO:0044464 cell part; GO:0005622 intracellular; GO:0005737 cytoplasm; GO:0032991 macromolecular complex; GO:0044424 intracellular part; GO:1990904 ribonucleoprotein complex; GO:0005623 cell; GO:0030529 intracellular ribonucleoprotein complex; GO:0044444 cytoplasm…	GO:0003735 structural constituent of ribosome; GO:0005198 structural molecule activity;	K02867	RP-L11; large subunit ribosomal protein L11	cgt03010 Ribosome - Corynebacterium glutamicum R;	IPR020783; IPR020784;	Ribosomal protein L11, C-terminal; Ribosomal protein L11, N-terminal;
UPI0000036BAB	status=active	1.215	Up	0.0145816	---	9.1329	46.875	28.1	2	18	2	0.907	1.006	0.887	0.974	1.048	1.078	Cytoplasmic				K11189			IPR000032;	Phosphocarrier protein HPr-like;
UPI000133514A	status=active	0.664	Down	2.429e-07	---	17.321	77.62	26.8	4	20	4	1.227	1.206	1.152	0.831	0.803	0.765	Membrane
UPI00013350C1	status=active	1.618	Up	1.0251e-07	---	45.188	104.39	14.7	7	19	7	0.826	0.747	0.72	1.25	1.222	1.165	Membrane	GO:0006810 transport; GO:0051179 localization; GO:0051234 establishment of localization;	GO:0016020 membrane;	GO:0005215 transporter activity;
UPI0002232321	status=active	0.581	Down	0.0091767	---	24.189	60.861	24	5	11	5	1.218	1.376	1.32	0.671	0.714	0.767	Extracellular
UPI000133516C	status=active	0.824	Down	0.030619	---	15.212	46.008	45.7	4	9	4	1.121	1.103	1.144	0.879	0.867	0.943	Cytoplasmic
UPI0002231965	status=active	0.713	Down	1.5784e-11	---	48.613	130.72	22.8	9	16	9	1.165	1.19	1.192	0.828	0.852	0.85	Membrane	GO:0046379 extracellular polysaccharide metabolic process; GO:1903509 liposaccharide metabolic process; GO:0016051 carbohydrate biosynthetic process; GO:0000271 polysaccharide biosynthetic process; GO:0045226 extracellular polysaccharide biosynthetic process; GO:0044699 single-organism process; GO:0044255 cellular lipid metabolic process; GO:0009058 biosynthetic process; GO:0044237 cellular metab…	GO:0016020 membrane;					IPR005702; IPR027417; IPR025669; IPR003856;	Exopolysaccharide synthesis protein; P-loop containing nucleoside triphosphate hydrolase; AAA domain; Lipopolysaccharide biosynthesis;
UPI00022309CA	status=active	0.595	Down	1.5996e-06	---	28.666	62.464	22.1	4	9	4	1.333	1.221	1.272	0.766	0.74	0.757	Membrane
UPI00013354FD	status=active	1.228	Up	0.00172425	---	8.2066	16.984	18.3	1	5	1	0.877	1	0.922	1.042	0.993	1.132	Extracellular
UPI0002233056	status=active	0.425	Down	5.55112e-16	---	71.159	140.76	20.4	11	30	11	1.409	1.431	1.397	0.712	0.631	0.594	Extracellular	GO:0009253 peptidoglycan catabolic process; GO:0000270 peptidoglycan metabolic process; GO:0006026 aminoglycan catabolic process; GO:1901136 carbohydrate derivative catabolic process; GO:0006807 nitrogen compound metabolic process; GO:0006027 glycosaminoglycan catabolic process; GO:0071704 organic substance metabolic process; GO:0030203 glycosaminoglycan metabolic process; GO:1901575 organic subs…		GO:0046914 transition metal ion binding; GO:0003824 catalytic activity; GO:0005488 binding; GO:0043167 ion binding; GO:0046872 metal ion binding; GO:0043169 cation binding; GO:0016787 hydrolase activity; GO:0008745 N-acetylmuramoyl-L-alanine amidase activity; GO:0008270 zinc ion binding; GO:0016811 hydrolase activity, acting on carbon-nitrogen (but not peptide) bonds, in linear amides; GO:0061783…				IPR002502; IPR006619;	N-acetylmuramoyl-L-alanine amidase domain; Peptidoglycan recognition protein family domain, metazoa/bacteria;
UPI00022322EB	status=active	0.573	Down	0.0031151	---	12.37	49.339	32.4	2	5	2	1.402	1.372	1.216	0.678	0.694	0.697	Membrane
UPI000003A709	status=active	1.213	Up	3.0158e-10	---	8.9052	91.764	74.7	7	20	7	0.922	0.85	0.924	1.086	1.072	1.121	Cytoplasmic
UPI0002232E3D	status=active	0.248	Down	7.7307e-08	---	18.827	185.9	36.8	5	20	5	1.639	1.645	1.659	0.414	0.424	0.411	Extracellular		GO:0016020 membrane;	GO:0043169 cation binding; GO:0046872 metal ion binding; GO:0005509 calcium ion binding; GO:0005488 binding; GO:0043167 ion binding;				IPR015919; IPR013783;	Cadherin-like; Immunoglobulin-like fold;
UPI000003A890	status=active	0.732	Down	0.025998	---	20.639	6.5314	14.8	4	4	4	1.109	1.206	1.152	0.89	0.859	0.843	Cytoplasmic			GO:0004113 2',3'-cyclic-nucleotide 3'-phosphodiesterase activity; GO:0004112 cyclic-nucleotide phosphodiesterase activity; GO:0042578 phosphoric ester hydrolase activity; GO:0003824 catalytic activity; GO:0016788 hydrolase activity, acting on ester bonds; GO:0016874 ligase activity; GO:0016886 ligase activity, forming phosphoric ester bonds; GO:0008664 2'-5'-RNA ligase activity; GO:0008081 phosph…	K01975			IPR014051; IPR009097;	Phosphoesterase, HXTX; RNA ligase/cyclic nucleotide phosphodiesterase;
UPI00013350C0	status=active	1.566	Up	1.1679e-10	---	26.337	293.3	44.8	8	33	8	0.788	0.79	0.777	1.131	1.188	1.217	Cytoplasmic	GO:0008152 metabolic process; GO:0005975 carbohydrate metabolic process; GO:0044238 primary metabolic process; GO:0071704 organic substance metabolic process;		GO:0003824 catalytic activity;	K07160			IPR011330;	Glycoside hydrolase/deacetylase, beta/alpha-barrel;
UPI000003AB97	status=active	1.335	Up	2.2287e-05	---	12.539	70.756	38.1	2	17	2	0.948	1.01	0.893	0.98	1.064	1.192	Cytoplasmic				K01802			IPR001179;	FKBP-type peptidyl-prolyl cis-trans isomerase domain;
UPI00013351AC	status=active	0.825	Down	9.8148e-10	---	11.839	109.84	62.3	12	63	12	1.105	1.087	1.099	0.894	0.914	0.907	Cytoplasmic
UPI0000036873	status=active	1.693	Up	1.5186e-06	---	23.386	65.402	42.6	7	11	7	0.714	0.751	0.707	1.197	1.27	1.197	Membrane							IPR027417;	P-loop containing nucleoside triphosphate hydrolase;
UPI000223130D	status=active	0.806	Down	5.2424e-07	---	18.179	98.663	69.8	10	58	10	1.11	1.092	1.114	0.903	0.911	0.898	Cytoplasmic	GO:0006518 peptide metabolic process; GO:0043043 peptide biosynthetic process; GO:0044267 cellular protein metabolic process; GO:0006807 nitrogen compound metabolic process; GO:0009058 biosynthetic process; GO:0043603 cellular amide metabolic process; GO:0044238 primary metabolic process; GO:1901566 organonitrogen compound biosynthetic process; GO:1901576 organic substance biosynthetic process; G…	GO:0005840 ribosome; GO:0043226 organelle; GO:0043229 intracellular organelle; GO:0043232 intracellular non-membrane-bounded organelle; GO:0044464 cell part; GO:0005622 intracellular; GO:0005737 cytoplasm; GO:0032991 macromolecular complex; GO:0044424 intracellular part; GO:1990904 ribonucleoprotein complex; GO:0005623 cell; GO:0030529 intracellular ribonucleoprotein complex; GO:0044444 cytoplasm…	GO:0003735 structural constituent of ribosome; GO:0005198 structural molecule activity;	K02959	RP-S16; small subunit ribosomal protein S16	cgt03010 Ribosome - Corynebacterium glutamicum R;	IPR023803;	Ribosomal protein S16 domain;
UPI0001334E70	status=active	0.641	Down	0.026775	---	7.5116	9.2591	47.8	4	4	4	1.062	1.255	1.258	0.815	0.877	0.807	Cytoplasmic
UPI00022312D4	status=active	1.343	Up	2.47125e-12	---	18.745	204.94	79.7	11	40	11	0.839	0.902	0.83	1.135	1.096	1.115	Membrane	GO:0008652 cellular amino acid biosynthetic process; GO:0016053 organic acid biosynthetic process; GO:0044711 single-organism biosynthetic process; GO:0009082 branched-chain amino acid biosynthetic process; GO:0044281 small molecule metabolic process; GO:0044763 single-organism cellular process; GO:0044699 single-organism process; GO:0006807 nitrogen compound metabolic process; GO:0009058 biosynt…		GO:0016597 amino acid binding; GO:0031406 carboxylic acid binding; GO:0003824 catalytic activity; GO:0005488 binding; GO:0003984 acetolactate synthase activity; GO:0016744 transferase activity, transferring aldehyde or ketonic groups; GO:0043167 ion binding; GO:0043177 organic acid binding; GO:0043168 anion binding; GO:0016740 transferase activity; GO:0036094 small molecule binding;	K01653	E2.2.1.6S; acetolactate synthase I/III small subunit [EC:2.2.1.6]	cgt00650 Butanoate metabolism - Corynebacterium glutamicum R; cgt00770 Pantothenate and CoA biosynthesis - Corynebacterium glutamicum R; cgt01230 Biosynthesis of amino acids - Corynebacterium glutamicum R; cgt01110 Biosynthesis of secondary metabolites - Corynebacterium glutamicum R; cgt00290 Valine, leucine and isoleucine biosynthesis - Corynebacterium glutamicum R; cgt01130 Biosynthesis of anti…	IPR002912; IPR019455;	ACT domain; Acetolactate synthase, small subunit, C-terminal;
UPI0002230CB5	status=active	0.435	Down	3.33067e-16	---	79.258	323.31	42.6	21	34	21	1.433	1.416	1.393	0.585	0.586	0.606	Cytoplasmic	GO:0008152 metabolic process; GO:0005975 carbohydrate metabolic process; GO:0044238 primary metabolic process; GO:0071704 organic substance metabolic process;		GO:0004553 hydrolase activity, hydrolyzing O-glycosyl compounds; GO:0016787 hydrolase activity; GO:0003824 catalytic activity; GO:0016798 hydrolase activity, acting on glycosyl bonds;				IPR013320; IPR000757;	Concanavalin A-like lectin/glucanase domain; Glycoside hydrolase family 16;
UPI0002232304	status=active	1.267	Up	0.03	---	44.609	90.992	19.1	5	6	5	0.899	0.978	0.872	1.106	1.002	1.105	Cytoplasmic	GO:0009064 glutamine family amino acid metabolic process; GO:0044281 small molecule metabolic process; GO:0044763 single-organism cellular process; GO:0006541 glutamine metabolic process; GO:0006807 nitrogen compound metabolic process; GO:0044699 single-organism process; GO:0044238 primary metabolic process; GO:1901605 alpha-amino acid metabolic process; GO:0044237 cellular metabolic process; GO:…		GO:0016787 hydrolase activity; GO:0016811 hydrolase activity, acting on carbon-nitrogen (but not peptide) bonds, in linear amides; GO:0004359 glutaminase activity; GO:0003824 catalytic activity; GO:0016810 hydrolase activity, acting on carbon-nitrogen (but not peptide) bonds;	K01425	glsA; glutaminase [EC:3.5.1.2]	cgt00220 Arginine biosynthesis - Corynebacterium glutamicum R; cgt00471 D-Glutamine and D-glutamate metabolism - Corynebacterium glutamicum R; cgt00250 Alanine, aspartate and glutamate metabolism - Corynebacterium glutamicum R; cgt01100 Metabolic pathways - Corynebacterium glutamicum R;	IPR002645; IPR012338;	STAS domain; Beta-lactamase/transpeptidase-like;
UPI000223193A	status=active	0.257	Down	4.44089e-16	---	40.614	191.36	23.5	6	18	6	1.539	1.616	1.604	0.416	0.433	0.412	Membrane							IPR008930;	Terpenoid cyclases/protein prenyltransferase alpha-alpha toroid;
UPI000223161D	status=active	0.788	Down	0.0071407	---	24.676	44.495	29.5	5	9	5	1.008	1.03	1.111	1.035	1.004	0.875	Extracellular
UPI0002231FEA	status=active	1.212	Up	6.43929e-15	---	70.461	323.31	38.2	23	57	23	0.923	0.872	0.905	1.089	1.091	1.097	Membrane	GO:0006810 transport; GO:1902578 single-organism localization; GO:0008643 carbohydrate transport; GO:0044699 single-organism process; GO:0071702 organic substance transport; GO:0051179 localization; GO:0009401 phosphoenolpyruvate-dependent sugar phosphotransferase system; GO:0044765 single-organism transport; GO:0051234 establishment of localization;	GO:0031224 intrinsic component of membrane; GO:0016020 membrane; GO:0016021 integral component of membrane; GO:0044425 membrane part;	GO:0015294 solute:cation symporter activity; GO:0015291 secondary active transmembrane transporter activity; GO:0022804 active transmembrane transporter activity; GO:0005402 cation:sugar symporter activity; GO:0015075 ion transmembrane transporter activity; GO:0016773 phosphotransferase activity, alcohol group as acceptor; GO:0051119 sugar transmembrane transporter activity; GO:0015293 symporter …	K02769	PTS-Fru-EIIB; PTS system, fructose-specific IIB component [EC:2.7.1.202]	cgt00051 Fructose and mannose metabolism - Corynebacterium glutamicum R; cgt02060 Phosphotransferase system (PTS) - Corynebacterium glutamicum R; cgt01120 Microbial metabolism in diverse environments - Corynebacterium glutamicum R; cgt01100 Metabolic pathways - Corynebacterium glutamicum R;	IPR013011; IPR013014; IPR003353; IPR002178; IPR006327; IPR003501; IPR004715; IPR016152;	Phosphotransferase system, EIIB component, type 2; Phosphotransferase system, EIIC component, type 2; Phosphotransferase system, fructose-specific IIB subunit; PTS EIIA type-2 domain; Phosphotransferase system, fructose IIC component; Phosphotransferase system, EIIB component, type 2/3; Phosphotransferase system, IIA component fructose subfamily; Phosphotransferase/anion transporter;
UPI0000049F4B	status=active	0.82	Down	0.0118787	---	28.541	31.096	37.9	10	15	10	1.051	1.127	1.077	0.96	0.888	0.883	Cytoplasmic	GO:0000103 sulfate assimilation; GO:0000097 sulfur amino acid biosynthetic process; GO:0016053 organic acid biosynthetic process; GO:0044699 single-organism process; GO:0009058 biosynthetic process; GO:1901566 organonitrogen compound biosynthetic process; GO:0044237 cellular metabolic process; GO:0019419 sulfate reduction; GO:0000096 sulfur amino acid metabolic process; GO:0044272 sulfur compound…		GO:0016667 oxidoreductase activity, acting on a sulfur group of donors; GO:0016671 oxidoreductase activity, acting on a sulfur group of donors, disulfide as acceptor; GO:0004604 phosphoadenylyl-sulfate reductase (thioredoxin) activity; GO:0003824 catalytic activity; GO:0016491 oxidoreductase activity;	K00390	cysH; phosphoadenosine phosphosulfate reductase [EC:1.8.4.8 1.8.4.10]	cgt00920 Sulfur metabolism - Corynebacterium glutamicum R; cgt01120 Microbial metabolism in diverse environments - Corynebacterium glutamicum R; cgt01100 Metabolic pathways - Corynebacterium glutamicum R;	IPR014729; IPR002500;	Rossmann-like alpha/beta/alpha sandwich fold; Phosphoadenosine phosphosulphate reductase;
UPI0002232B3F	status=active	0.57	Down	4.57412e-14	---	41.874	313.39	60.6	16	55	16	1.243	1.282	1.281	0.713	0.741	0.73	Cytoplasmic	GO:0044699 single-organism process; GO:0008152 metabolic process; GO:0055114 oxidation-reduction process; GO:0044710 single-organism metabolic process;		GO:0097159 organic cyclic compound binding; GO:1901363 heterocyclic compound binding; GO:0020037 heme binding; GO:0003824 catalytic activity; GO:0019825 oxygen binding; GO:0005488 binding; GO:0046906 tetrapyrrole binding; GO:0016491 oxidoreductase activity;	K05916			IPR017927; IPR009050; IPR017938; IPR000971; IPR012292;	Ferredoxin reductase-type FAD-binding domain; Globin-like; Riboflavin synthase-like beta-barrel; Globin; Globin/Protoglobin;
UPI0002232613	status=active	0.677	Down	7.6113e-07	---	26.661	31.081	32.7	8	10	8	1.195	1.179	1.209	0.832	0.809	0.818	Cytoplasmic				K09861
UPI0002230678	status=active	0.68	Down	4.6577e-08	---	64.106	152.07	24.6	13	18	13	1.121	1.16	1.206	0.863	0.837	0.82	Extracellular				K21473			IPR000064;	Endopeptidase, NLPC/P60 domain;
UPI00022331D1	status=active	1.209	Up	0.020758	---	37.927	17.258	16.2	6	7	6	0.886	0.879	0.895	1.095	1.108	1.082	Cytoplasmic			GO:0003824 catalytic activity;	K04487	iscS; cysteine desulfurase [EC:2.8.1.7]	cgt04122 Sulfur relay system - Corynebacterium glutamicum R; cgt01100 Metabolic pathways - Corynebacterium glutamicum R; cgt00730 Thiamine metabolism - Corynebacterium glutamicum R;	IPR015424; IPR000192; IPR015422; IPR015421;	Pyridoxal phosphate-dependent transferase; Aminotransferase class V domain; Pyridoxal phosphate-dependent transferase, major region, subdomain 2; Pyridoxal phosphate-dependent transferase, major region, subdomain 1;
UPI0002231CC3	status=active	0.731	Down	0.00066281	---	7.09	5.0452	25	3	6	3	1.084	1.176	1.121	0.959	0.871	0.82	Cytoplasmic			GO:0009055 electron carrier activity; GO:0043169 cation binding; GO:0046872 metal ion binding; GO:0005506 iron ion binding; GO:0046914 transition metal ion binding; GO:0005488 binding; GO:0043167 ion binding;
UPI0002230660	status=active	1.297	Up	0.02666	---	17.798	96.824	39.5	3	9	3	0.908	0.832	0.905	1.205	1.076	1.174	Membrane
UPI0002230695	status=active	0.404	Down	0.025438	---	13.101	24.29	24.4	2	7	2	1.383	1.54	1.534	0.507	0.553	0.619	Extracellular
UPI000133568F	status=active	1.292	Up	0.0093188	---	22.476	57.529	33.9	5	18	5	0.856	0.916	0.894	0.974	1.093	1.155	Extracellular							IPR027381;	Putative LytR/CpsA/Psr regulator, C-terminal domain;
UPI00022330EE	status=active	0.335	Down	1.146e-07	---	36.882	65.146	22.9	6	13	6	1.555	1.461	1.592	0.553	0.49	0.534	Extracellular	GO:0006508 proteolysis; GO:0008152 metabolic process; GO:0043170 macromolecule metabolic process; GO:0019538 protein metabolic process; GO:0044238 primary metabolic process; GO:0071704 organic substance metabolic process;		GO:0004252 serine-type endopeptidase activity; GO:0004175 endopeptidase activity; GO:0008233 peptidase activity; GO:0003824 catalytic activity; GO:0017171 serine hydrolase activity; GO:0008236 serine-type peptidase activity; GO:0070011 peptidase activity, acting on L-amino acid peptides; GO:0016787 hydrolase activity;				IPR009003;	Peptidase S1, PA clan;
UPI000133527B	status=active	0.769	Down	0.0112222	---	34.43	48.431	18.1	6	9	6	1.093	1.164	1.17	0.923	0.857	0.9	Membrane	GO:0006810 transport; GO:0051179 localization; GO:0051234 establishment of localization;	GO:0031224 intrinsic component of membrane; GO:0016020 membrane; GO:0016021 integral component of membrane; GO:0044425 membrane part;	GO:0005215 transporter activity;	K10007	gluD; glutamate transport system permease protein	cgt02010 ABC transporters - Corynebacterium glutamicum R;	IPR000515; IPR010065;	ABC transporter type 1, transmembrane domain MetI-like; Amino acid ABC transporter, permease protein, 3-TM domain;
UPI000133510A	status=active	0.485	Down	3.9073e-05	---	28.295	67.423	21.2	5	6	5	1.294	1.203	1.403	0.757	0.694	0.68	Extracellular	GO:0006508 proteolysis; GO:0008152 metabolic process; GO:0043170 macromolecule metabolic process; GO:0019538 protein metabolic process; GO:0044238 primary metabolic process; GO:0071704 organic substance metabolic process;		GO:0004252 serine-type endopeptidase activity; GO:0004175 endopeptidase activity; GO:0008233 peptidase activity; GO:0003824 catalytic activity; GO:0017171 serine hydrolase activity; GO:0008236 serine-type peptidase activity; GO:0070011 peptidase activity, acting on L-amino acid peptides; GO:0016787 hydrolase activity;				IPR009003; IPR001254;	Peptidase S1, PA clan; Serine proteases, trypsin domain;
UPI0001334EDA	status=active	0.716	Down	0.000162538	---	12.768	30.402	29.2	3	5	3	1.185	1.04	1.185	0.876	0.886	0.848	Extracellular			GO:0043169 cation binding; GO:0046872 metal ion binding; GO:0008270 zinc ion binding; GO:0046914 transition metal ion binding; GO:0005488 binding; GO:0043167 ion binding;				IPR008913;	Zinc finger, CHY-type;
UPI00022328A6	status=active	1.235	Up	5.1496e-07	---	31.98	206.27	34.4	11	31	11	0.913	0.88	0.864	1.124	1.114	1.067	Cytoplasmic				K10439	rbsB; ribose transport system substrate-binding protein	cgt02010 ABC transporters - Corynebacterium glutamicum R;	IPR028082; IPR025997;	Periplasmic binding protein-like I; Periplasmic binding protein;
UPI0002232E5A	status=active	0.613	Down	6.8122e-07	---	37.474	100.61	40.1	11	18	11	1.18	1.22	1.247	0.782	0.774	0.764	Cytoplasmic
UPI000133557C	status=active	0.812	Down	4.7632e-06	---	35.461	196.38	46.1	10	23	10	1.105	1.108	1.088	0.916	0.944	0.883	Cytoplasmic		GO:0030313 cell envelope; GO:0005623 cell; GO:0044464 cell part; GO:0030288 outer membrane-bounded periplasmic space; GO:0031975 envelope; GO:0042597 periplasmic space;		K07795	tctC; putative tricarboxylic transport membrane protein	cgt02020 Two-component system - Corynebacterium glutamicum R;
UPI0001335141	status=active	0.79	Down	0.038317	---	62.868	19.558	5.8	3	3	3	1.047	1.006	1.164	0.919	0.983	0.919	Membrane				K14339
UPI0000165EAE	status=active	0.804	Down	0.00123857	---	5.5025	8.7243	17	2	7	2	1.113	1.082	1.069	0.97	0.918	0.859	Extracellular	GO:0006518 peptide metabolic process; GO:0043043 peptide biosynthetic process; GO:0044267 cellular protein metabolic process; GO:0006807 nitrogen compound metabolic process; GO:0009058 biosynthetic process; GO:0043603 cellular amide metabolic process; GO:0044238 primary metabolic process; GO:1901566 organonitrogen compound biosynthetic process; GO:1901576 organic substance biosynthetic process; G…	GO:0005840 ribosome; GO:0043226 organelle; GO:0043229 intracellular organelle; GO:0043232 intracellular non-membrane-bounded organelle; GO:0044464 cell part; GO:0005622 intracellular; GO:0005737 cytoplasm; GO:0032991 macromolecular complex; GO:0044424 intracellular part; GO:1990904 ribonucleoprotein complex; GO:0005623 cell; GO:0030529 intracellular ribonucleoprotein complex; GO:0044444 cytoplasm…	GO:0003735 structural constituent of ribosome; GO:0005198 structural molecule activity;
UPI0002232B52	status=active	0.398	Down	1.62448e-12	---	90.876	323.31	17.6	13	38	13	1.428	1.429	1.471	0.658	0.623	0.586	Membrane		GO:0016020 membrane;	GO:0043169 cation binding; GO:0046872 metal ion binding; GO:0005509 calcium ion binding; GO:0005488 binding; GO:0043167 ion binding;				IPR015919; IPR013783;	Cadherin-like; Immunoglobulin-like fold;
UPI000223231A	status=active	0.772	Down	3.4736e-06	---	25.636	109.21	43.5	10	22	10	1.14	1.194	1.124	0.901	0.84	0.868	Cytoplasmic			GO:0005524 ATP binding; GO:1901265 nucleoside phosphate binding; GO:0001882 nucleoside binding; GO:0043167 ion binding; GO:0016817 hydrolase activity, acting on acid anhydrides; GO:0016787 hydrolase activity; GO:0000166 nucleotide binding; GO:0017111 nucleoside-triphosphatase activity; GO:0016887 ATPase activity; GO:0097159 organic cyclic compound binding; GO:1901363 heterocyclic compound binding…	K16784	bioM; biotin transport system ATP-binding protein [EC:3.6.3.-]	cgt02010 ABC transporters - Corynebacterium glutamicum R;	IPR003593; IPR003439; IPR027417;	AAA+ ATPase domain; ABC transporter-like; P-loop containing nucleoside triphosphate hydrolase;
UPI000223314D	status=active	0.817	Down	0.0177401	---	32.07	66.889	26.6	6	9	6	0.944	0.892	1.21	1.005	0.93	0.988	Cytoplasmic	GO:0044699 single-organism process; GO:0008152 metabolic process; GO:0055114 oxidation-reduction process; GO:0044710 single-organism metabolic process;		GO:0003824 catalytic activity; GO:0016491 oxidoreductase activity;	K00384	trxB; thioredoxin reductase (NADPH) [EC:1.8.1.9]	cgt00450 Selenocompound metabolism - Corynebacterium glutamicum R;	IPR023753;	FAD/NAD(P)-binding domain;
UPI0002233099	status=active	0.559	Down	0.033825	---	19.917	60.636	30.1	3	4	3	1.254	1.648	1.223	0.647	0.655	0.684	Cytoplasmic							IPR014044;	CAP domain;
UPI00022322F7	status=active	0.809	Down	0.0102568	---	36.525	21.757	17.2	5	5	5	1.148	1.18	1.08	0.86	0.843	0.874	Cytoplasmic
UPI0002231655	status=active	0.824	Down	0.023701	---	35.559	110.95	49.7	15	32	15	1.086	1.094	1.088	0.93	0.907	0.897	Cytoplasmic				K03335	iolE; inosose dehydratase [EC:4.2.1.44]	cgt01120 Microbial metabolism in diverse environments - Corynebacterium glutamicum R; cgt00562 Inositol phosphate metabolism - Corynebacterium glutamicum R; cgt01100 Metabolic pathways - Corynebacterium glutamicum R;	IPR013022;	Xylose isomerase-like, TIM barrel domain;
UPI000223195B	status=active	0.238	Down	0.0022426	---	18.18	29.457	21.1	4	6	4	1.672	1.339	1.682	0.631	0.504	0.401	Cytoplasmic
UPI000003A93A	status=active	0.726	Down	4.3949e-05	---	13.589	8.4368	16.9	2	5	2	1.215	0.935	1.152	1.051	0.83	0.836	Membrane							IPR023845;	Domain of unknown function DUF3817, transmembrane;
UPI000223196B	status=active	0.832	Down	0.00041541	---	23.059	42.83	18.2	5	7	5	1.084	1.075	1.086	0.959	0.939	0.904	Cytoplasmic			GO:0016740 transferase activity; GO:0003824 catalytic activity;				IPR016185; IPR011004;	Pre-ATP-grasp domain; Trimeric LpxA-like;
UPI000223098C	status=active	1.452	Up	1.4912e-08	---	69.067	107.02	15.4	8	11	8	0.85	0.869	0.803	1.168	1.165	1.166	Membrane	GO:0006810 transport; GO:1902578 single-organism localization; GO:0008643 carbohydrate transport; GO:0044699 single-organism process; GO:0071702 organic substance transport; GO:0051179 localization; GO:0009401 phosphoenolpyruvate-dependent sugar phosphotransferase system; GO:0044765 single-organism transport; GO:0051234 establishment of localization;	GO:0031224 intrinsic component of membrane; GO:0016020 membrane; GO:0016021 integral component of membrane; GO:0044425 membrane part;	GO:0022804 active transmembrane transporter activity; GO:0015144 carbohydrate transmembrane transporter activity; GO:0016773 phosphotransferase activity, alcohol group as acceptor; GO:0003824 catalytic activity; GO:0008982 protein-N(PI)-phosphohistidine-sugar phosphotransferase activity; GO:1901476 carbohydrate transporter activity; GO:0022892 substrate-specific transporter activity; GO:0016740 t…	K02809	PTS-Scr-EIIB; PTS system, sucrose-specific IIB component [EC:2.7.1.211]	cgt02060 Phosphotransferase system (PTS) - Corynebacterium glutamicum R; cgt00500 Starch and sucrose metabolism - Corynebacterium glutamicum R;	IPR011055; IPR001127; IPR010973; IPR013013; IPR003352; IPR001996;	Duplicated hybrid motif; Phosphotransferase system, sugar-specific permease EIIA type 1; Phosphotransferase system, sucrose-specific IIBC component; Phosphotransferase system, EIIC component, type 1; Phosphotransferase system, EIIC; Phosphotransferase system, IIB component, type 1;
UPI000223261A	status=active	0.814	Down	2.4108e-05	---	37.995	86.941	32	10	21	10	1.12	1.137	1.104	0.883	0.883	0.899	Cytoplasmic							IPR029058; IPR022742;	Alpha/Beta hydrolase fold; Serine aminopeptidase, S33;
UPI000003A39B	status=active	0.817	Down	0.0020375	---	20.661	26.229	20.7	3	6	3	1.152	1.153	1.099	0.912	0.84	0.898	Cytoplasmic			GO:0003824 catalytic activity; GO:0016491 oxidoreductase activity;				IPR005025; IPR029039;	NADPH-dependent FMN reductase-like; Flavoprotein-like domain;
UPI0000165CE5	status=active	0.727	Down	0.00020039	---	38.966	86.77	27.5	8	13	8	1.159	1.125	1.196	0.88	0.823	0.87	Cytoplasmic				K21688			IPR007137; IPR010618; IPR011098; IPR023346;	Resuscitation-promoting factor, domain of unknown function DUF348; Transglycosylase-like; G5 domain; Lysozyme-like domain;
UPI00022331D2	status=active	1.274	Up	0.0007801	---	29.501	161.16	62.4	12	21	12	0.917	0.883	0.86	1.106	1.125	1.096	Cytoplasmic	GO:0051188 cofactor biosynthetic process; GO:0009165 nucleotide biosynthetic process; GO:0019362 pyridine nucleotide metabolic process; GO:0006725 cellular aromatic compound metabolic process; GO:0046496 nicotinamide nucleotide metabolic process; GO:0009117 nucleotide metabolic process; GO:0044699 single-organism process; GO:0009058 biosynthetic process; GO:0019363 pyridine nucleotide biosyntheti…		GO:0016763 transferase activity, transferring pentosyl groups; GO:0016757 transferase activity, transferring glycosyl groups; GO:0004514 nicotinate-nucleotide diphosphorylase (carboxylating) activity; GO:0003824 catalytic activity; GO:0016740 transferase activity;	K00767	nadC; nicotinate-nucleotide pyrophosphorylase (carboxylating) [EC:2.4.2.19]	cgt00760 Nicotinate and nicotinamide metabolism - Corynebacterium glutamicum R; cgt01100 Metabolic pathways - Corynebacterium glutamicum R;	IPR013785; IPR022412; IPR002638;	Aldolase-type TIM barrel; Quinolinate phosphoribosyl transferase, N-terminal; Quinolinate phosphoribosyl transferase, C-terminal;
UPI000133510C	status=active	0.234	Down	2.0722e-05	---	24.492	66.846	18.9	2	7	2	1.41	1.372	1.619	0.423	0.449	0.379	Extracellular
UPI00013356C5	status=active	0.794	Down	0.00058099	---	19.484	92.607	52.8	8	11	8	1.066	1.102	1.109	0.944	0.855	0.881	Cytoplasmic	GO:0044085 cellular component biogenesis; GO:0042254 ribosome biogenesis; GO:0022613 ribonucleoprotein complex biogenesis; GO:0042274 ribosomal small subunit biogenesis; GO:0071840 cellular component organization or biogenesis;			K09748			IPR028989;	Ribosome maturation factor RimP, N-terminal;
UPI0002231622	status=active	0.137	Down	1.52062e-05	---	21.665	50.557	7.2	1	6	1	1.863	1.816	1.873	0.235	0.196	0.256	Extracellular
UPI000003A9B4	status=active	2.651	Up	6.3539e-05	---	11.994	84.406	56	4	13	4	0.659	1.105	0.605	0.711	1.168	1.604	Extracellular
UPI0002232E45	status=active	1.406	Up	3.884e-06	---	64.933	149.89	20.4	9	13	9	0.835	0.804	0.83	1.211	1.182	1.167	Membrane		GO:0016020 membrane;		K01421			IPR017500; IPR017501; IPR013525;	Phage infection protein, YhgE, N-terminal; Phage infection protein, YhgE, C-terminal; ABC-2 type transporter;
UPI000003642A	status=active	0.744	Down	1.5077e-06	---	28.329	44.01	30.3	6	10	6	1.126	1.076	1.174	0.966	0.876	0.873	Cytoplasmic	GO:0008152 metabolic process;		GO:0016831 carboxy-lyase activity; GO:0016829 lyase activity; GO:0004425 indole-3-glycerol-phosphate synthase activity; GO:0003824 catalytic activity; GO:0016830 carbon-carbon lyase activity;	K01609	trpC; indole-3-glycerol phosphate synthase [EC:4.1.1.48]	cgt01230 Biosynthesis of amino acids - Corynebacterium glutamicum R; cgt01130 Biosynthesis of antibiotics - Corynebacterium glutamicum R; cgt00400 Phenylalanine, tyrosine and tryptophan biosynthesis - Corynebacterium glutamicum R; cgt01100 Metabolic pathways - Corynebacterium glutamicum R; cgt01110 Biosynthesis of secondary metabolites - Corynebacterium glutamicum R;	IPR013785; IPR011060; IPR013798;	Aldolase-type TIM barrel; Ribulose-phosphate binding barrel; Indole-3-glycerol phosphate synthase;
UPI00022312D5	status=active	1.218	Up	5.0188e-11	---	66.846	323.31	58.1	28	154	28	0.914	0.876	0.886	1.113	1.074	1.079	Cytoplasmic	GO:0008652 cellular amino acid biosynthetic process; GO:0016053 organic acid biosynthetic process; GO:0044711 single-organism biosynthetic process; GO:0009082 branched-chain amino acid biosynthetic process; GO:0044281 small molecule metabolic process; GO:0044763 single-organism cellular process; GO:0006807 nitrogen compound metabolic process; GO:0044699 single-organism process; GO:0009058 biosynt…		GO:0000287 magnesium ion binding; GO:0019842 vitamin binding; GO:1901265 nucleoside phosphate binding; GO:0050660 flavin adenine dinucleotide binding; GO:0003984 acetolactate synthase activity; GO:0043167 ion binding; GO:0000166 nucleotide binding; GO:1901681 sulfur compound binding; GO:0048037 cofactor binding; GO:0030976 thiamine pyrophosphate binding; GO:1901363 heterocyclic compound binding; …	K01652	E2.2.1.6L; acetolactate synthase I/II/III large subunit [EC:2.2.1.6]	cgt00650 Butanoate metabolism - Corynebacterium glutamicum R; cgt00770 Pantothenate and CoA biosynthesis - Corynebacterium glutamicum R; cgt01230 Biosynthesis of amino acids - Corynebacterium glutamicum R; cgt01110 Biosynthesis of secondary metabolites - Corynebacterium glutamicum R; cgt00290 Valine, leucine and isoleucine biosynthesis - Corynebacterium glutamicum R; cgt01130 Biosynthesis of anti…	IPR012000; IPR029035; IPR029061; IPR011766; IPR012001;	Thiamine pyrophosphate enzyme, central domain; DHS-like NAD/FAD-binding domain; Thiamin diphosphate-binding fold; Thiamine pyrophosphate enzyme, C-terminal TPP-binding; Thiamine pyrophosphate enzyme, N-terminal TPP-binding domain;
UPI0000165E07	status=active	0.698	Down	0.0034407	---	16.1	42.912	45.1	4	5	4	1.099	1.159	1.2	0.963	0.843	0.838	Cytoplasmic
UPI0002232B62	status=active	1.239	Up	0.00047762	---	30.585	42.114	27.9	9	13	9	0.834	0.856	0.88	1.177	1.152	1.09	Cytoplasmic							IPR023214;	HAD-like domain;
UPI00000368AA	status=active	0.772	Down	0.026617	---	22.173	25.036	12.3	2	2	2	1.101	1.155	1.171	0.877	0.845	0.904	Membrane				K16783	bioN; biotin transport system permease protein	cgt02010 ABC transporters - Corynebacterium glutamicum R;
UPI00022332D4	status=active	1.786	Up	0.00186087	---	17.554	111.17	65.2	6	9	6	0.588	0.738	0.676	1.24	1.24	1.207	Cytoplasmic	GO:0050794 regulation of cellular process; GO:0010468 regulation of gene expression; GO:0006355 regulation of transcription, DNA-templated; GO:0031326 regulation of cellular biosynthetic process; GO:0080090 regulation of primary metabolic process; GO:0060255 regulation of macromolecule metabolic process; GO:0019219 regulation of nucleobase-containing compound metabolic process; GO:0010556 regulat…		GO:0003700 transcription factor activity, sequence-specific DNA binding; GO:0001071 nucleic acid binding transcription factor activity;				IPR011991; IPR000835;	Winged helix-turn-helix DNA-binding domain; MarR-type HTH domain;
UPI0002231960	status=active	0.28	Down	3.8717e-05	---	18.34	18.613	19.1	4	7	4	1.627	1.813	1.528	0.344	0.425	0.428	Extracellular							IPR008613;	Excalibur calcium-binding domain;
UPI000003A2AE	status=active	0.441	Down	1.0749e-06	---	9.5859	42.605	34.9	2	5	2	1.302	1.389	1.384	0.652	0.639	0.61	Cytoplasmic				K18955
UPI00022319A5	status=active	1.299	Up	1.99074e-12	---	59.24	121.49	40.3	21	30	21	0.858	0.858	0.86	1.138	1.15	1.117	Cytoplasmic	GO:0044699 single-organism process; GO:0008152 metabolic process; GO:0055114 oxidation-reduction process; GO:0044710 single-organism metabolic process;		GO:0097159 organic cyclic compound binding; GO:1901363 heterocyclic compound binding; GO:0016614 oxidoreductase activity, acting on CH-OH group of donors; GO:1901265 nucleoside phosphate binding; GO:0050660 flavin adenine dinucleotide binding; GO:0003824 catalytic activity; GO:0005488 binding; GO:0043167 ion binding; GO:0043168 anion binding; GO:0000166 nucleotide binding; GO:0048037 cofactor bin…				IPR000172; IPR007867; IPR023753;	Glucose-methanol-choline oxidoreductase, N-terminal; Glucose-methanol-choline oxidoreductase, C-terminal; FAD/NAD(P)-binding domain;
UPI000003A3A4	status=active	0.764	Down	0.0133618	---	8.9619	72.107	55.6	6	19	6	1.198	1.221	1.129	0.779	0.828	0.862	Cytoplasmic	GO:0044265 cellular macromolecule catabolic process; GO:0006308 DNA catabolic process; GO:0006725 cellular aromatic compound metabolic process; GO:0006259 DNA metabolic process; GO:1901360 organic cyclic compound metabolic process; GO:0006807 nitrogen compound metabolic process; GO:0044238 primary metabolic process; GO:0044237 cellular metabolic process; GO:0071704 organic substance metabolic pro…	GO:0032991 macromolecular complex; GO:0044424 intracellular part; GO:0009318 exodeoxyribonuclease VII complex; GO:1902494 catalytic complex; GO:0005623 cell; GO:0044464 cell part; GO:0005622 intracellular;	GO:0004536 deoxyribonuclease activity; GO:0016895 exodeoxyribonuclease activity, producing 5'-phosphomonoesters; GO:0003824 catalytic activity; GO:0004529 exodeoxyribonuclease activity; GO:0008855 exodeoxyribonuclease VII activity; GO:0016788 hydrolase activity, acting on ester bonds; GO:0004518 nuclease activity; GO:0004527 exonuclease activity; GO:0016787 hydrolase activity; GO:0016796 exonucle…	K03602	xseB; exodeoxyribonuclease VII small subunit [EC:3.1.11.6]	cgt03430 Mismatch repair - Corynebacterium glutamicum R;
UPI000003A1B3	status=active	0.512	Down	2.6638e-09	---	8.7649	61.712	63.2	6	21	6	1.304	1.229	1.307	0.725	0.738	0.669	Cytoplasmic	GO:0006518 peptide metabolic process; GO:0043043 peptide biosynthetic process; GO:0044267 cellular protein metabolic process; GO:0006807 nitrogen compound metabolic process; GO:0009058 biosynthetic process; GO:0043603 cellular amide metabolic process; GO:0044238 primary metabolic process; GO:1901566 organonitrogen compound biosynthetic process; GO:1901576 organic substance biosynthetic process; G…	GO:0005840 ribosome; GO:0043226 organelle; GO:0043229 intracellular organelle; GO:0043232 intracellular non-membrane-bounded organelle; GO:0044464 cell part; GO:0005622 intracellular; GO:0005737 cytoplasm; GO:0032991 macromolecular complex; GO:0044424 intracellular part; GO:1990904 ribonucleoprotein complex; GO:0005623 cell; GO:0030529 intracellular ribonucleoprotein complex; GO:0044444 cytoplasm…	GO:0003735 structural constituent of ribosome; GO:0005198 structural molecule activity;	K02904	RP-L29; large subunit ribosomal protein L29	cgt03010 Ribosome - Corynebacterium glutamicum R;
UPI00022322E5	status=active	0.203	Down	1.8233e-06	---	23.181	67.223	24.1	4	12	4	1.686	1.67	1.637	0.425	0.293	0.333	Extracellular							IPR012674; IPR000566; IPR011038;	Calycin; Lipocalin/cytosolic fatty-acid binding domain; Calycin-like;
UPI00013354EE	status=active	0.83	Down	0.021977	---	14.253	20.144	19.7	3	5	3	1.026	1.028	1.137	1.03	0.949	0.944	Cytoplasmic							IPR012544; IPR011993;	Bacterial Pleckstrin homology domain; PH domain-like;
UPI0002232B6D	status=active	1.223	Up	0.0081026	---	21.958	25.495	38.5	7	8	7	0.91	0.993	0.927	1.078	1.03	1.134	Cytoplasmic							IPR027417;	P-loop containing nucleoside triphosphate hydrolase;
UPI0001335021	status=active	0.684	Down	0.0117597	---	7.303	70.873	47.8	3	16	2	1.126	1.212	1.215	0.833	0.802	0.831	Cytoplasmic	GO:0050794 regulation of cellular process; GO:0010468 regulation of gene expression; GO:0006355 regulation of transcription, DNA-templated; GO:0031326 regulation of cellular biosynthetic process; GO:0080090 regulation of primary metabolic process; GO:0060255 regulation of macromolecule metabolic process; GO:0019219 regulation of nucleobase-containing compound metabolic process; GO:0010556 regulat…		GO:0097159 organic cyclic compound binding; GO:1901363 heterocyclic compound binding; GO:0003677 DNA binding; GO:0005488 binding; GO:0003676 nucleic acid binding;	K03704			IPR011129; IPR012340; IPR002059;	Cold shock domain; Nucleic acid-binding, OB-fold; Cold-shock protein, DNA-binding;
UPI0002230FF6	status=active	0.634	Down	9.7655e-05	---	40.711	51.446	31.7	11	13	11	1.23	1.261	1.215	0.817	0.794	0.77	Cytoplasmic				K07397			IPR029058; IPR015946; IPR022742;	Alpha/Beta hydrolase fold; K homology domain-like, alpha/beta; Serine aminopeptidase, S33;
UPI0002232E2D	status=active	0.632	Down	9.7748e-11	---	53.326	173.28	28.5	9	43	9	1.284	1.202	1.187	0.816	0.781	0.75	Extracellular							IPR013595; IPR029058;	Peptidase S33 tripeptidyl aminopeptidase-like, C-terminal; Alpha/Beta hydrolase fold;
UPI0002232310	status=active	0.672	Down	8.71636e-13	---	22.346	125.27	44.2	7	19	7	1.167	1.247	1.209	0.77	0.802	0.813	Cytoplasmic	GO:0008152 metabolic process;		GO:0003824 catalytic activity;				IPR000868;	Isochorismatase-like;
UPI0001335574	status=active	0.698	Down	1e-32	---	34.35	302.33	63.8	16	32	16	1.178	1.162	1.187	0.831	0.802	0.828	Cytoplasmic	GO:0006790 sulfur compound metabolic process; GO:0008152 metabolic process; GO:0044710 single-organism metabolic process; GO:0055114 oxidation-reduction process; GO:0044763 single-organism cellular process; GO:0044699 single-organism process; GO:0044237 cellular metabolic process; GO:0009987 cellular process; GO:0019419 sulfate reduction;		GO:0004779 sulfate adenylyltransferase activity; GO:0016779 nucleotidyltransferase activity; GO:0003824 catalytic activity; GO:0004781 sulfate adenylyltransferase (ATP) activity; GO:0016740 transferase activity; GO:0070566 adenylyltransferase activity; GO:0016772 transferase activity, transferring phosphorus-containing groups;	K00957	cysD; sulfate adenylyltransferase subunit 2 [EC:2.7.7.4]	cgt00920 Sulfur metabolism - Corynebacterium glutamicum R; cgt00230 Purine metabolism - Corynebacterium glutamicum R; cgt01120 Microbial metabolism in diverse environments - Corynebacterium glutamicum R; cgt00450 Selenocompound metabolism - Corynebacterium glutamicum R; cgt01130 Biosynthesis of antibiotics - Corynebacterium glutamicum R; cgt01100 Metabolic pathways - Corynebacterium glutamicum R;…	IPR014729; IPR002500;	Rossmann-like alpha/beta/alpha sandwich fold; Phosphoadenosine phosphosulphate reductase;
UPI000223326A	status=active	1.223	Up	0.0086368	---	32.854	18.576	11.7	4	6	4	0.919	0.922	0.897	1.042	1.066	1.097	Cytoplasmic			GO:0097159 organic cyclic compound binding; GO:1901363 heterocyclic compound binding; GO:0005488 binding; GO:0003676 nucleic acid binding;				IPR012337; IPR013520; IPR001357;	Ribonuclease H-like domain; Exonuclease, RNase T/DNA polymerase III; BRCT domain;
UPI000133536B	status=active	0.301	Down	7.71605e-14	---	29.955	89.656	38.6	10	17	10	1.572	1.598	1.573	0.458	0.456	0.474	Extracellular	GO:0008152 metabolic process; GO:0005975 carbohydrate metabolic process; GO:0044238 primary metabolic process; GO:0071704 organic substance metabolic process;						IPR017853; IPR013781;	Glycoside hydrolase superfamily; Glycoside hydrolase, catalytic domain;
UPI0002230CE3	status=active	0.785	Down	0.00107981	---	26.606	22.063	14.2	3	5	3	0.916	0.989	1.191	0.999	1.037	0.935	Membrane			GO:0003824 catalytic activity; GO:0016491 oxidoreductase activity;				IPR016040;	NAD(P)-binding domain;
UPI000133546B	status=active	1.347	Up	0.00076023	---	26.77	6.5636	10.6	3	5	3	0.849	0.854	0.841	1.174	1.123	1.133	Membrane				K03975
UPI00013351C0	status=active	0.632	Down	1e-32	---	21.104	213.08	60.6	16	48	16	1.235	1.335	1.219	0.715	0.747	0.771	Cytoplasmic	GO:0009116 nucleoside metabolic process; GO:0042278 purine nucleoside metabolic process; GO:0009167 purine ribonucleoside monophosphate metabolic process; GO:0009117 nucleotide metabolic process; GO:0044699 single-organism process; GO:0046129 purine ribonucleoside biosynthetic process; GO:0009163 nucleoside biosynthetic process; GO:0009058 biosynthetic process; GO:0009156 ribonucleoside monophosp…	GO:0016020 membrane; GO:0098796 membrane protein complex; GO:0044425 membrane part; GO:0044464 cell part; GO:0005622 intracellular; GO:0016469 proton-transporting two-sector ATPase complex; GO:0032991 macromolecular complex; GO:0044424 intracellular part; GO:0043234 protein complex; GO:0045263 proton-transporting ATP synthase complex, coupling factor F(o); GO:0005623 cell; GO:0033177 proton-trans…	GO:0015075 ion transmembrane transporter activity; GO:0022892 substrate-specific transporter activity; GO:0015077 monovalent inorganic cation transmembrane transporter activity; GO:0022890 inorganic cation transmembrane transporter activity; GO:0015078 hydrogen ion transmembrane transporter activity; GO:0008324 cation transmembrane transporter activity; GO:0022891 substrate-specific transmembrane…	K02109	ATPF0B; F-type H+-transporting ATPase subunit b	cgt01100 Metabolic pathways - Corynebacterium glutamicum R; cgt00190 Oxidative phosphorylation - Corynebacterium glutamicum R;	IPR028987;	F-type ATP synthase subunit B-like, membrane domain;
UPI000223305E	status=active	0.596	Down	1e-32	---	70.83	323.31	62.9	27	132	27	1.297	1.28	1.255	0.751	0.73	0.748	Extracellular							IPR029058;	Alpha/Beta hydrolase fold;
UPI0002230006	status=active	0.797	Down	0.0027767	---	25.511	37.962	15.1	3	5	3	1.03	1.047	1.131	0.949	0.961	0.901	Cytoplasmic	GO:0050794 regulation of cellular process; GO:0010468 regulation of gene expression; GO:0006355 regulation of transcription, DNA-templated; GO:0031326 regulation of cellular biosynthetic process; GO:0080090 regulation of primary metabolic process; GO:0060255 regulation of macromolecule metabolic process; GO:0019219 regulation of nucleobase-containing compound metabolic process; GO:0010556 regulat…		GO:0003700 transcription factor activity, sequence-specific DNA binding; GO:0001071 nucleic acid binding transcription factor activity;				IPR011991; IPR008920; IPR011711; IPR000524;	Winged helix-turn-helix DNA-binding domain; Transcription regulator FadR/GntR, C-terminal; GntR, C-terminal; Transcription regulator HTH, GntR;
UPI0001335617	status=active	1.231	Up	0.0133194	---	32.37	39.088	17.2	5	9	5	0.954	0.984	0.899	0.964	1.103	1.107	Membrane			GO:0005524 ATP binding; GO:1901265 nucleoside phosphate binding; GO:0001882 nucleoside binding; GO:0043167 ion binding; GO:0016817 hydrolase activity, acting on acid anhydrides; GO:0016787 hydrolase activity; GO:0000166 nucleotide binding; GO:0017111 nucleoside-triphosphatase activity; GO:0016887 ATPase activity; GO:0097159 organic cyclic compound binding; GO:1901363 heterocyclic compound binding…	K01990			IPR003593; IPR003439; IPR027417;	AAA+ ATPase domain; ABC transporter-like; P-loop containing nucleoside triphosphate hydrolase;
UPI0002231FBC	status=active	1.339	Up	0.0049164	---	15.463	52.026	24.1	3	12	3	0.839	1.063	0.873	0.97	1.063	1.169	Cytoplasmic			GO:0003855 3-dehydroquinate dehydratase activity; GO:0016829 lyase activity; GO:0016836 hydro-lyase activity; GO:0003824 catalytic activity; GO:0016835 carbon-oxygen lyase activity;	K03786	aroQ; 3-dehydroquinate dehydratase II [EC:4.2.1.10]	cgt01230 Biosynthesis of amino acids - Corynebacterium glutamicum R; cgt01130 Biosynthesis of antibiotics - Corynebacterium glutamicum R; cgt00400 Phenylalanine, tyrosine and tryptophan biosynthesis - Corynebacterium glutamicum R; cgt01100 Metabolic pathways - Corynebacterium glutamicum R; cgt01110 Biosynthesis of secondary metabolites - Corynebacterium glutamicum R;
UPI0002232312	status=active	0.519	Down	1e-32	---	53.615	323.31	33.5	16	90	16	1.352	1.304	1.336	0.681	0.686	0.693	Cytoplasmic
UPI000133512F	status=active	0.515	Down	1.7573e-10	---	54.183	74.924	38.9	16	26	16	1.3	1.384	1.357	0.717	0.676	0.699	Cytoplasmic	GO:0044699 single-organism process; GO:0008152 metabolic process; GO:0055114 oxidation-reduction process; GO:0044710 single-organism metabolic process;		GO:0016709 oxidoreductase activity, acting on paired donors, with incorporation or reduction of molecular oxygen, NAD(P)H as one donor, and incorporation of one atom of oxygen; GO:1901265 nucleoside phosphate binding; GO:0050660 flavin adenine dinucleotide binding; GO:0043167 ion binding; GO:0016705 oxidoreductase activity, acting on paired donors, with incorporation or reduction of molecular oxy…	K18277	tmm; trimethylamine monooxygenase [EC:1.14.13.148]	cgt00680 Methane metabolism - Corynebacterium glutamicum R;	IPR023753;	FAD/NAD(P)-binding domain;
UPI00013354E1	status=active	0.755	Down	1.55274e-05	---	25.004	286.07	72.9	14	30	14	1.135	1.094	1.161	0.923	0.856	0.876	Cytoplasmic				K02039			IPR026022;	PhoU domain;
UPI00022331D3	status=active	1.363	Up	8.987e-10	---	46.565	259.89	63.6	17	40	17	0.852	0.848	0.863	1.129	1.131	1.176	Cytoplasmic	GO:0051188 cofactor biosynthetic process; GO:0009165 nucleotide biosynthetic process; GO:0019362 pyridine nucleotide metabolic process; GO:0006725 cellular aromatic compound metabolic process; GO:0046496 nicotinamide nucleotide metabolic process; GO:0009117 nucleotide metabolic process; GO:0044699 single-organism process; GO:0009058 biosynthetic process; GO:0019363 pyridine nucleotide biosyntheti…		GO:0008987 quinolinate synthetase A activity; GO:0003824 catalytic activity; GO:0005488 binding; GO:0051536 iron-sulfur cluster binding; GO:0016765 transferase activity, transferring alkyl or aryl (other than methyl) groups; GO:0051539 4 iron, 4 sulfur cluster binding; GO:0016740 transferase activity; GO:0051540 metal cluster binding;	K03517	nadA; quinolinate synthase [EC:2.5.1.72]	cgt00760 Nicotinate and nicotinamide metabolism - Corynebacterium glutamicum R; cgt01100 Metabolic pathways - Corynebacterium glutamicum R;
UPI000223197E	status=active	0.726	Down	3.4827e-07	---	59.858	108.44	30.2	12	17	12	1.078	1.159	1.166	0.898	0.899	0.847	Cytoplasmic			GO:0005524 ATP binding; GO:1901265 nucleoside phosphate binding; GO:0001882 nucleoside binding; GO:0043167 ion binding; GO:0016817 hydrolase activity, acting on acid anhydrides; GO:0016787 hydrolase activity; GO:0000166 nucleotide binding; GO:0017111 nucleoside-triphosphatase activity; GO:0016887 ATPase activity; GO:0097159 organic cyclic compound binding; GO:1901363 heterocyclic compound binding…	K18230	tylC; macrolide transport system ATP-binding/permease protein	cgt02010 ABC transporters - Corynebacterium glutamicum R;	IPR003593; IPR003439; IPR027417;	AAA+ ATPase domain; ABC transporter-like; P-loop containing nucleoside triphosphate hydrolase;
UPI00022309A3	status=active	0.743	Down	0.0046407	---	43.894	24.504	10.2	2	3	2	0.979	1.164	1.212	0.825	0.975	0.901	Membrane		GO:0031224 intrinsic component of membrane; GO:0016020 membrane; GO:0016021 integral component of membrane; GO:0044425 membrane part;	GO:0022804 active transmembrane transporter activity; GO:0015291 secondary active transmembrane transporter activity; GO:0015293 symporter activity; GO:0005215 transporter activity; GO:0022857 transmembrane transporter activity;
UPI00022331CA	status=active	0.567	Down	5.2268e-08	---	51.594	85.968	25.3	8	17	6	1.251	1.296	1.264	0.755	0.786	0.717	Extracellular							IPR029058;	Alpha/Beta hydrolase fold;
UPI0002230FD0	status=active	1.233	Up	0.043216	---	34.037	24.811	12.6	4	5	4	1.036	0.94	0.864	1.052	1.041	1.065	Membrane	GO:0006810 transport; GO:0055085 transmembrane transport; GO:0051179 localization; GO:0006812 cation transport; GO:0006811 ion transport; GO:0051234 establishment of localization;	GO:0031224 intrinsic component of membrane; GO:0016020 membrane; GO:0016021 integral component of membrane; GO:0044425 membrane part;	GO:0022892 substrate-specific transporter activity; GO:0015075 ion transmembrane transporter activity; GO:0008324 cation transmembrane transporter activity; GO:0005215 transporter activity; GO:0022857 transmembrane transporter activity; GO:0022891 substrate-specific transmembrane transporter activity;	K16264			IPR027470; IPR027469;	Cation efflux protein, cytoplasmic domain; Cation efflux protein transmembrane domain;
UPI00013350CF	status=active	0.372	Down	2.59792e-14	---	43.563	138.32	28.2	9	18	9	1.469	1.427	1.528	0.552	0.572	0.569	Membrane							IPR029058;	Alpha/Beta hydrolase fold;
UPI0002230FE8	status=active	0.792	Down	0.0137819	---	10.639	3.6563	15.2	2	4	2	1.106	1.105	1.123	0.896	0.925	0.889	Extracellular
UPI0001335778	status=active	0.782	Down	0.00085697	---	14.312	24.194	49.2	5	5	5	1.133	0.99	1.128	1.002	0.928	0.882	Cytoplasmic	GO:0033554 cellular response to stress; GO:0051716 cellular response to stimulus; GO:0006950 response to stress; GO:0034605 cellular response to heat; GO:0009408 response to heat; GO:0009628 response to abiotic stimulus; GO:0009266 response to temperature stimulus; GO:0050896 response to stimulus; GO:0009987 cellular process;		GO:0097159 organic cyclic compound binding; GO:1901363 heterocyclic compound binding; GO:0003723 RNA binding; GO:0003677 DNA binding; GO:0005488 binding; GO:0044877 macromolecular complex binding; GO:0003676 nucleic acid binding; GO:0043023 ribosomal large subunit binding; GO:0043021 ribonucleoprotein complex binding; GO:0003727 single-stranded RNA binding;	K04762			IPR002942;	RNA-binding S4 domain;
UPI0002232602	status=active	0.59	Down	0.0146402	---	49.421	49.155	17.1	7	8	7	1.152	1.231	1.306	0.806	0.717	0.77	Cytoplasmic			GO:0097159 organic cyclic compound binding; GO:1901363 heterocyclic compound binding; GO:0016769 transferase activity, transferring nitrogenous groups; GO:0003824 catalytic activity; GO:0005488 binding; GO:0043167 ion binding; GO:0043168 anion binding; GO:0008483 transaminase activity; GO:0016740 transferase activity; GO:0048037 cofactor binding; GO:0030170 pyridoxal phosphate binding;	K15372	toa; taurine---2-oxoglutarate transaminase [EC:2.6.1.55]	cgt00430 Taurine and hypotaurine metabolism - Corynebacterium glutamicum R; cgt01100 Metabolic pathways - Corynebacterium glutamicum R; cgt00410 beta-Alanine metabolism - Corynebacterium glutamicum R;	IPR015424; IPR015422; IPR015421;	Pyridoxal phosphate-dependent transferase; Pyridoxal phosphate-dependent transferase, major region, subdomain 2; Pyridoxal phosphate-dependent transferase, major region, subdomain 1;
UPI000003AB49	status=active	0.794	Down	4.4314e-05	---	17.74	20.112	26.5	6	9	6	1.129	1.157	1.107	0.832	0.93	0.879	Membrane
UPI000223312F	status=active	0.398	Down	3.8422e-07	---	18.208	116.74	36.8	4	12	4	1.422	1.568	1.439	0.562	0.578	0.573	Extracellular
UPI0002232B6C	status=active	0.614	Down	4.422e-05	---	16.515	48.728	32.7	5	7	5	1.295	1.33	1.276	0.711	0.718	0.784	Extracellular
UPI0002232B50	status=active	0.751	Down	8.1204e-11	---	46.82	323.31	57	21	44	21	1.143	1.173	1.152	0.823	0.861	0.865	Cytoplasmic	GO:0006790 sulfur compound metabolic process; GO:0008152 metabolic process; GO:0044237 cellular metabolic process; GO:0009987 cellular process;		GO:1901265 nucleoside phosphate binding; GO:0001882 nucleoside binding; GO:0043167 ion binding; GO:0016817 hydrolase activity, acting on acid anhydrides; GO:0016787 hydrolase activity; GO:0000166 nucleotide binding; GO:0017111 nucleoside-triphosphatase activity; GO:0097159 organic cyclic compound binding; GO:1901363 heterocyclic compound binding; GO:0032549 ribonucleoside binding; GO:0097367 carb…	K00956	cysN; sulfate adenylyltransferase subunit 1 [EC:2.7.7.4]	cgt00920 Sulfur metabolism - Corynebacterium glutamicum R; cgt00230 Purine metabolism - Corynebacterium glutamicum R; cgt01120 Microbial metabolism in diverse environments - Corynebacterium glutamicum R; cgt00450 Selenocompound metabolism - Corynebacterium glutamicum R; cgt01130 Biosynthesis of antibiotics - Corynebacterium glutamicum R; cgt01100 Metabolic pathways - Corynebacterium glutamicum R;…	IPR009001; IPR027417; IPR000795; IPR009000;	Translation elongation factor EF1A/initiation factor IF2gamma, C-terminal; P-loop containing nucleoside triphosphate hydrolase; Transcription factor, GTP-binding domain; Translation protein, beta-barrel domain;
UPI00013352FF	status=active	1.324	Up	0.0097956	---	7.8802	21.105	35.7	2	3	2	0.877	0.95	0.829	1.087	1.072	1.098	Membrane							IPR027379;	Cardiolipin synthase N-terminal;
UPI0000165C37	status=active	0.818	Down	0.00022461	---	8.7689	82.747	73.3	5	16	5	1.127	1.09	1.105	0.93	0.882	0.904	Cytoplasmic
UPI0002232327	status=active	0.781	Down	1e-32	---	103.63	323.31	66.3	68	266	68	1.117	1.1	1.15	0.875	0.895	0.898	Cytoplasmic	GO:0006518 peptide metabolic process; GO:0043043 peptide biosynthetic process; GO:0044267 cellular protein metabolic process; GO:0006807 nitrogen compound metabolic process; GO:0009058 biosynthetic process; GO:0043603 cellular amide metabolic process; GO:0044238 primary metabolic process; GO:1901566 organonitrogen compound biosynthetic process; GO:0044237 cellular metabolic process; GO:1901576 or…	GO:0005623 cell; GO:0005622 intracellular; GO:0044464 cell part;	GO:0003723 RNA binding; GO:1901265 nucleoside phosphate binding; GO:0001882 nucleoside binding; GO:0043167 ion binding; GO:0016817 hydrolase activity, acting on acid anhydrides; GO:0003743 translation initiation factor activity; GO:0016787 hydrolase activity; GO:0000166 nucleotide binding; GO:0017111 nucleoside-triphosphatase activity; GO:1901363 heterocyclic compound binding; GO:0097159 organic …	K02519			IPR023115; IPR006847; IPR005225; IPR027417; IPR000795; IPR009000;	Translation initiation factor IF- 2, domain 3; Translation initiation factor IF-2, N-terminal; Small GTP-binding protein domain; P-loop containing nucleoside triphosphate hydrolase; Transcription factor, GTP-binding domain; Translation protein, beta-barrel domain;
UPI0001335400	status=active	0.68	Down	0.0144594	---	24.306	39.963	30.7	6	7	6	1.127	1.138	1.187	0.932	0.818	0.807	Cytoplasmic	GO:0006725 cellular aromatic compound metabolic process; GO:0044699 single-organism process; GO:0042168 heme metabolic process; GO:0044237 cellular metabolic process; GO:0071704 organic substance metabolic process; GO:0044270 cellular nitrogen compound catabolic process; GO:0008152 metabolic process; GO:0006778 porphyrin-containing compound metabolic process; GO:0051187 cofactor catabolic process…		GO:0016705 oxidoreductase activity, acting on paired donors, with incorporation or reduction of molecular oxygen; GO:0004392 heme oxygenase (decyclizing) activity; GO:0003824 catalytic activity; GO:0016491 oxidoreductase activity;	K21480	HO; heme oxygenase (biliverdin-producing, ferredoxin) [EC:1.14.15.20]	cgt00860 Porphyrin and chlorophyll metabolism - Corynebacterium glutamicum R; cgt01100 Metabolic pathways - Corynebacterium glutamicum R; cgt01110 Biosynthesis of secondary metabolites - Corynebacterium glutamicum R;	IPR016084;	Haem oxygenase-like, multi-helical;
UPI0001334ED9	status=active	0.798	Down	1.5563e-06	---	36.87	273.92	57.8	15	63	15	1.099	1.061	1.121	0.895	0.909	0.895	Cytoplasmic	GO:0009110 vitamin biosynthetic process; GO:0016053 organic acid biosynthetic process; GO:0006768 biotin metabolic process; GO:0044699 single-organism process; GO:0009058 biosynthetic process; GO:1901566 organonitrogen compound biosynthetic process; GO:0044237 cellular metabolic process; GO:0044272 sulfur compound biosynthetic process; GO:0071704 organic substance metabolic process; GO:0008152 me…		GO:0070283 radical SAM enzyme activity; GO:0003824 catalytic activity; GO:0051536 iron-sulfur cluster binding; GO:0005488 binding; GO:0004076 biotin synthase activity; GO:0016782 transferase activity, transferring sulfur-containing groups; GO:0016783 sulfurtransferase activity; GO:0016740 transferase activity; GO:0051540 metal cluster binding;	K01012	bioB; biotin synthase [EC:2.8.1.6]	cgt00780 Biotin metabolism - Corynebacterium glutamicum R; cgt01100 Metabolic pathways - Corynebacterium glutamicum R;	IPR010722; IPR013785; IPR006638; IPR007197;	Biotin and thiamin synthesis-associated domain; Aldolase-type TIM barrel; Elongator protein 3/MiaB/NifB; Radical SAM;
UPI0002233204	status=active	1.216	Up	0.00158428	---	47.738	11.359	13.5	6	6	6	0.814	0.834	0.892	1.175	1.081	1.085	Cytoplasmic			GO:0005524 ATP binding; GO:1901265 nucleoside phosphate binding; GO:0001882 nucleoside binding; GO:0043167 ion binding; GO:0016817 hydrolase activity, acting on acid anhydrides; GO:0016787 hydrolase activity; GO:0000166 nucleotide binding; GO:0017111 nucleoside-triphosphatase activity; GO:0016887 ATPase activity; GO:0097159 organic cyclic compound binding; GO:1901363 heterocyclic compound binding…	K16787	ecfA2; energy-coupling factor transport system ATP-binding protein [EC:3.6.3.-]	cgt02010 ABC transporters - Corynebacterium glutamicum R;	IPR003593; IPR003439; IPR027417;	AAA+ ATPase domain; ABC transporter-like; P-loop containing nucleoside triphosphate hydrolase;
UPI00022325DF	status=active	0.551	Down	1.65483e-05	---	29.885	176.25	48.9	8	14	8	1.328	1.307	1.296	0.69	0.703	0.714	Cytoplasmic
UPI00022325F4	status=active	1.319	Up	1.4592e-08	---	172.09	247.49	15.4	20	23	20	0.875	0.86	0.868	1.153	1.118	1.145	CellWall
UPI000223130B	status=active	1.22	Up	0.030765	---	21.799	106.03	32.4	3	7	3	0.859	0.863	0.923	1.153	1.059	1.126	Membrane
UPI000223131D	status=active	1.405	Up	2.1071e-06	---	17.516	16.826	17.7	3	7	3	0.797	1.053	0.839	1.036	1.047	1.179	Extracellular			GO:0097159 organic cyclic compound binding; GO:1901363 heterocyclic compound binding; GO:0003723 RNA binding; GO:0003824 catalytic activity; GO:0005488 binding; GO:0003676 nucleic acid binding; GO:0016788 hydrolase activity, acting on ester bonds; GO:0004518 nuclease activity; GO:0004521 endoribonuclease activity; GO:0016787 hydrolase activity; GO:0004519 endonuclease activity; GO:0004540 ribonuc…				IPR016191;	Ribonuclease/ribotoxin;
UPI000223195D	status=active	0.459	Down	8.88178e-16	---	18.129	82.057	58.3	7	16	7	1.443	1.531	1.362	0.554	0.556	0.625	Cytoplasmic
UPI0002231CBE	status=active	1.216	Up	1.1184e-06	---	26.425	201.95	63.1	12	24	12	0.959	0.896	0.889	1.059	1.098	1.081	Cytoplasmic	GO:0050794 regulation of cellular process; GO:0010468 regulation of gene expression; GO:0006355 regulation of transcription, DNA-templated; GO:0031326 regulation of cellular biosynthetic process; GO:0080090 regulation of primary metabolic process; GO:0060255 regulation of macromolecule metabolic process; GO:0019219 regulation of nucleobase-containing compound metabolic process; GO:0010556 regulat…		GO:0003700 transcription factor activity, sequence-specific DNA binding; GO:0001071 nucleic acid binding transcription factor activity;				IPR011991; IPR008920; IPR011711; IPR000524;	Winged helix-turn-helix DNA-binding domain; Transcription regulator FadR/GntR, C-terminal; GntR, C-terminal; Transcription regulator HTH, GntR;

## Sheet: PTvsP
Protein accession	Protein description	PT/P Ratio	Regulated Type	PT/P P value	Gene name	MW [kDa]	Score	Coverage [%]	#Peptides	#PSMs	#Unique peptides	P1	P2	P3	PT1	PT2	PT3	Subcellular Location	Biological Process	Cellular Component	Molecular Function	KEGG KO No.	KEGG Gene	KEGG pathway	IPR ID	Domain description
UPI0001335099	status=active	7.256	Up	1.4154e-06	---	30.261	4.7368	5.8	2	2	2	0.211	0.24	0.256	1.71	1.647	1.773	Membrane				K01992
UPI0000165D0A	status=active	4.397	Up	0.00076343	---	21.047	-2	3.5	1	2	1	0.355	0.372	0.36	1.531	1.647	1.601	Membrane				K16925
UPI0001335098	status=active	3.364	Up	0.00023894	---	33.102	95.921	45.4	10	12	10	0.415	0.435	0.373	1.484	1.401	1.229	Cytoplasmic			GO:0005524 ATP binding; GO:1901265 nucleoside phosphate binding; GO:0001882 nucleoside binding; GO:0043167 ion binding; GO:0016817 hydrolase activity, acting on acid anhydrides; GO:0016787 hydrolase activity; GO:0000166 nucleotide binding; GO:0017111 nucleoside-triphosphatase activity; GO:0016887 ATPase activity; GO:0097159 organic cyclic compound binding; GO:1901363 heterocyclic compound binding…	K01990			IPR003593; IPR003439; IPR027417;	AAA+ ATPase domain; ABC transporter-like; P-loop containing nucleoside triphosphate hydrolase;
UPI0002230CC7	status=active	2.42	Up	0.0037017	---	53.663	3.4216	4.9	2	2	2	0.422		0.636	1.23	1.266	1.344	Membrane	GO:0006810 transport; GO:0055085 transmembrane transport; GO:0051179 localization; GO:0051234 establishment of localization;	GO:0031224 intrinsic component of membrane; GO:0016020 membrane; GO:0016021 integral component of membrane; GO:0044425 membrane part;	GO:0022892 substrate-specific transporter activity; GO:0022891 substrate-specific transmembrane transporter activity; GO:0022857 transmembrane transporter activity; GO:0005215 transporter activity;				IPR020846;	Major facilitator superfamily domain;
UPI00000B98E2	status=active	2.285	Up	0.00149636	---	37.573	37.559	32.6	10	13	8	0.599	0.675	0.413	1.347	1.183	1.324	Cytoplasmic	GO:0050794 regulation of cellular process; GO:0006725 cellular aromatic compound metabolic process; GO:0097659 nucleic acid-templated transcription; GO:0060255 regulation of macromolecule metabolic process; GO:0006352 DNA-templated transcription, initiation; GO:0019219 regulation of nucleobase-containing compound metabolic process; GO:0009058 biosynthetic process; GO:0044237 cellular metabolic pr…		GO:0097159 organic cyclic compound binding; GO:1901363 heterocyclic compound binding; GO:0003677 DNA binding; GO:0000996 core DNA-dependent RNA polymerase binding promoter specificity activity; GO:0005488 binding; GO:0001071 nucleic acid binding transcription factor activity; GO:0003676 nucleic acid binding; GO:0000988 transcription factor activity, protein binding; GO:0003700 transcription facto…	K03087			IPR013325; IPR011991; IPR007624; IPR014284; IPR013324; IPR009042; IPR007630; IPR000943; IPR007627;	RNA polymerase sigma factor, region 2; Winged helix-turn-helix DNA-binding domain; RNA polymerase sigma-70 region 3; RNA polymerase sigma-70 like domain; RNA polymerase sigma factor, region 3/4; RNA polymerase sigma-70 region 1.2; RNA polymerase sigma-70 region 4; RNA polymerase sigma-70; RNA polymerase sigma-70 region 2;
UPI00022332D4	status=active	1.842	Up	0.00023733	---	17.554	111.17	65.2	6	9	6	0.588	0.738	0.676	1.24	1.24	1.207	Cytoplasmic	GO:0050794 regulation of cellular process; GO:0010468 regulation of gene expression; GO:0006355 regulation of transcription, DNA-templated; GO:0031326 regulation of cellular biosynthetic process; GO:0080090 regulation of primary metabolic process; GO:0060255 regulation of macromolecule metabolic process; GO:0019219 regulation of nucleobase-containing compound metabolic process; GO:0010556 regulat…		GO:0003700 transcription factor activity, sequence-specific DNA binding; GO:0001071 nucleic acid binding transcription factor activity;				IPR011991; IPR000835;	Winged helix-turn-helix DNA-binding domain; MarR-type HTH domain;
UPI00022332BF	status=active	1.841	Up	0.00093532	---	44.26	2.0665	1.9	1	1	1	0.748	0.66	0.687	1.384	1.3	1.172	Membrane	GO:0006810 transport; GO:0055085 transmembrane transport; GO:0051179 localization; GO:0051234 establishment of localization;	GO:0031224 intrinsic component of membrane; GO:0016020 membrane; GO:0016021 integral component of membrane; GO:0044425 membrane part;		K08224			IPR020846;	Major facilitator superfamily domain;
UPI000222FFFD	status=active	1.807	Up	0.000158898	---	50.348	10.692	6.1	3	6	3	0.641	0.701	0.771	1.303	1.246	1.269	Membrane	GO:0006810 transport; GO:0055085 transmembrane transport; GO:0051179 localization; GO:0051234 establishment of localization;	GO:0031224 intrinsic component of membrane; GO:0016020 membrane; GO:0016021 integral component of membrane; GO:0044425 membrane part;	GO:0005215 transporter activity;				IPR020846;	Major facilitator superfamily domain;
UPI0002231FE3	status=active	1.76	Up	0.0032965	---	35.248	20.629	12.2	3	3	3	0.75	0.617	0.791	1.264	1.388	1.147	Cytoplasmic	GO:0006725 cellular aromatic compound metabolic process; GO:0097659 nucleic acid-templated transcription; GO:0006352 DNA-templated transcription, initiation; GO:0009058 biosynthetic process; GO:0044237 cellular metabolic process; GO:0071704 organic substance metabolic process; GO:0008152 metabolic process; GO:0046483 heterocycle metabolic process; GO:0019438 aromatic compound biosynthetic process…						IPR013028;	Transcription factor IIA, alpha subunit, N-terminal;
UPI0000036873	status=active	1.687	Up	5.9102e-05	---	23.386	65.402	42.6	7	11	7	0.714	0.751	0.707	1.197	1.27	1.197	Membrane							IPR027417;	P-loop containing nucleoside triphosphate hydrolase;
UPI00013350C1	status=active	1.586	Up	0.00037915	---	45.188	104.39	14.7	7	19	7	0.826	0.747	0.72	1.25	1.222	1.165	Membrane	GO:0006810 transport; GO:0051179 localization; GO:0051234 establishment of localization;	GO:0016020 membrane;	GO:0005215 transporter activity;
UPI000133529A	status=active	1.58	Up	0.0052806	---	9.825	4.7063	22.1	2	2	2	0.767	0.769	0.777	1.224	1.271	1.159	Cytoplasmic			GO:0097159 organic cyclic compound binding; GO:1901363 heterocyclic compound binding; GO:0003677 DNA binding; GO:0043565 sequence-specific DNA binding; GO:0005488 binding; GO:0003676 nucleic acid binding;				IPR010982; IPR001387;	Lambda repressor-like, DNA-binding domain; Cro/C1-type helix-turn-helix domain;
UPI0002233298	status=active	1.548	Up	0.000120674	---	64.951	35.533	17.7	8	8	8	0.764	0.81	0.769	1.197	1.257	1.173	Cytoplasmic	GO:0009110 vitamin biosynthetic process; GO:0006725 cellular aromatic compound metabolic process; GO:0044699 single-organism process; GO:0009058 biosynthetic process; GO:0042724 thiamine-containing compound biosynthetic process; GO:1901566 organonitrogen compound biosynthetic process; GO:0006772 thiamine metabolic process; GO:0044237 cellular metabolic process; GO:0044272 sulfur compound biosynth…		GO:0051536 iron-sulfur cluster binding; GO:0005488 binding; GO:0051540 metal cluster binding;	K03147	thiC; phosphomethylpyrimidine synthase [EC:4.1.99.17]	cgt01100 Metabolic pathways - Corynebacterium glutamicum R; cgt00730 Thiamine metabolism - Corynebacterium glutamicum R;	IPR025747;	ThiC-associated domain;
UPI00013350C0	status=active	1.501	Up	0.0041982	---	26.337	293.3	44.8	8	33	8	0.788	0.79	0.777	1.131	1.188	1.217	Cytoplasmic	GO:0008152 metabolic process; GO:0005975 carbohydrate metabolic process; GO:0044238 primary metabolic process; GO:0071704 organic substance metabolic process;		GO:0003824 catalytic activity;	K07160			IPR011330;	Glycoside hydrolase/deacetylase, beta/alpha-barrel;
UPI00013350E3	status=active	1.498	Up	0.0034414	---	8.5215	49.358	62.7	5	16	5	0.738	0.861	0.765	1.08	1.215	1.247	Extracellular
UPI0002232E45	status=active	1.442	Up	2.1367e-05	---	64.933	149.89	20.4	9	13	9	0.835	0.804	0.83	1.211	1.182	1.167	Membrane		GO:0016020 membrane;		K01421			IPR017500; IPR017501; IPR013525;	Phage infection protein, YhgE, N-terminal; Phage infection protein, YhgE, C-terminal; ABC-2 type transporter;
UPI000223098C	status=active	1.387	Up	0.0036178	---	69.067	107.02	15.4	8	11	8	0.85	0.869	0.803	1.168	1.165	1.166	Membrane	GO:0006810 transport; GO:1902578 single-organism localization; GO:0008643 carbohydrate transport; GO:0044699 single-organism process; GO:0071702 organic substance transport; GO:0051179 localization; GO:0009401 phosphoenolpyruvate-dependent sugar phosphotransferase system; GO:0044765 single-organism transport; GO:0051234 establishment of localization;	GO:0031224 intrinsic component of membrane; GO:0016020 membrane; GO:0016021 integral component of membrane; GO:0044425 membrane part;	GO:0022804 active transmembrane transporter activity; GO:0015144 carbohydrate transmembrane transporter activity; GO:0016773 phosphotransferase activity, alcohol group as acceptor; GO:0003824 catalytic activity; GO:0008982 protein-N(PI)-phosphohistidine-sugar phosphotransferase activity; GO:1901476 carbohydrate transporter activity; GO:0022892 substrate-specific transporter activity; GO:0016740 t…	K02809	PTS-Scr-EIIB; PTS system, sucrose-specific IIB component [EC:2.7.1.211]	cgt02060 Phosphotransferase system (PTS) - Corynebacterium glutamicum R; cgt00500 Starch and sucrose metabolism - Corynebacterium glutamicum R;	IPR011055; IPR001127; IPR010973; IPR013013; IPR003352; IPR001996;	Duplicated hybrid motif; Phosphotransferase system, sugar-specific permease EIIA type 1; Phosphotransferase system, sucrose-specific IIBC component; Phosphotransferase system, EIIC component, type 1; Phosphotransferase system, EIIC; Phosphotransferase system, IIB component, type 1;
UPI000133546B	status=active	1.348	Up	5.5695e-05	---	26.77	6.5636	10.6	3	5	3	0.849	0.854	0.841	1.174	1.123	1.133	Membrane				K03975
UPI00022331D3	status=active	1.341	Up	5.6781e-05	---	46.565	259.89	63.6	17	40	17	0.852	0.848	0.863	1.129	1.131	1.176	Cytoplasmic	GO:0051188 cofactor biosynthetic process; GO:0009165 nucleotide biosynthetic process; GO:0019362 pyridine nucleotide metabolic process; GO:0006725 cellular aromatic compound metabolic process; GO:0046496 nicotinamide nucleotide metabolic process; GO:0009117 nucleotide metabolic process; GO:0044699 single-organism process; GO:0009058 biosynthetic process; GO:0019363 pyridine nucleotide biosyntheti…		GO:0008987 quinolinate synthetase A activity; GO:0003824 catalytic activity; GO:0005488 binding; GO:0051536 iron-sulfur cluster binding; GO:0016765 transferase activity, transferring alkyl or aryl (other than methyl) groups; GO:0051539 4 iron, 4 sulfur cluster binding; GO:0016740 transferase activity; GO:0051540 metal cluster binding;	K03517	nadA; quinolinate synthase [EC:2.5.1.72]	cgt00760 Nicotinate and nicotinamide metabolism - Corynebacterium glutamicum R; cgt01100 Metabolic pathways - Corynebacterium glutamicum R;
UPI0002232B62	status=active	1.33	Up	0.00062186	---	30.585	42.114	27.9	9	13	9	0.834	0.856	0.88	1.177	1.152	1.09	Cytoplasmic							IPR023214;	HAD-like domain;
UPI00022322CD	status=active	1.323	Up	0.0004573	---	35.043	46.345	17.3	5	5	5	0.822	0.859	0.896	1.111	1.135	1.164	Extracellular
UPI00022319A5	status=active	1.322	Up	0.00122075	---	59.24	121.49	40.3	21	30	21	0.858	0.858	0.86	1.138	1.15	1.117	Cytoplasmic	GO:0044699 single-organism process; GO:0008152 metabolic process; GO:0055114 oxidation-reduction process; GO:0044710 single-organism metabolic process;		GO:0097159 organic cyclic compound binding; GO:1901363 heterocyclic compound binding; GO:0016614 oxidoreductase activity, acting on CH-OH group of donors; GO:1901265 nucleoside phosphate binding; GO:0050660 flavin adenine dinucleotide binding; GO:0003824 catalytic activity; GO:0005488 binding; GO:0043167 ion binding; GO:0043168 anion binding; GO:0000166 nucleotide binding; GO:0048037 cofactor bin…				IPR000172; IPR007867; IPR023753;	Glucose-methanol-choline oxidoreductase, N-terminal; Glucose-methanol-choline oxidoreductase, C-terminal; FAD/NAD(P)-binding domain;
UPI0002231F94	status=active	1.319	Up	9.5854e-05	---	6.535	4.9682	29.8	2	2	2	0.833	0.87	0.879	1.115	1.145	1.145	Extracellular
UPI0002233204	status=active	1.315	Up	0.0022845	---	47.738	11.359	13.5	6	6	6	0.814	0.834	0.892	1.175	1.081	1.085	Cytoplasmic			GO:0005524 ATP binding; GO:1901265 nucleoside phosphate binding; GO:0001882 nucleoside binding; GO:0043167 ion binding; GO:0016817 hydrolase activity, acting on acid anhydrides; GO:0016787 hydrolase activity; GO:0000166 nucleotide binding; GO:0017111 nucleoside-triphosphatase activity; GO:0016887 ATPase activity; GO:0097159 organic cyclic compound binding; GO:1901363 heterocyclic compound binding…	K16787	ecfA2; energy-coupling factor transport system ATP-binding protein [EC:3.6.3.-]	cgt02010 ABC transporters - Corynebacterium glutamicum R;	IPR003593; IPR003439; IPR027417;	AAA+ ATPase domain; ABC transporter-like; P-loop containing nucleoside triphosphate hydrolase;
UPI00022325F4	status=active	1.312	Up	1.94169e-05	---	172.09	247.49	15.4	20	23	20	0.875	0.86	0.868	1.153	1.118	1.145	CellWall
UPI0002230660	status=active	1.306	Up	0.0042573	---	17.798	96.824	39.5	3	9	3	0.908	0.832	0.905	1.205	1.076	1.174	Membrane
UPI00022312D4	status=active	1.301	Up	0.00051894	---	18.745	204.94	79.7	11	40	11	0.839	0.902	0.83	1.135	1.096	1.115	Membrane	GO:0008652 cellular amino acid biosynthetic process; GO:0016053 organic acid biosynthetic process; GO:0044711 single-organism biosynthetic process; GO:0009082 branched-chain amino acid biosynthetic process; GO:0044281 small molecule metabolic process; GO:0044763 single-organism cellular process; GO:0044699 single-organism process; GO:0006807 nitrogen compound metabolic process; GO:0009058 biosynt…		GO:0016597 amino acid binding; GO:0031406 carboxylic acid binding; GO:0003824 catalytic activity; GO:0005488 binding; GO:0003984 acetolactate synthase activity; GO:0016744 transferase activity, transferring aldehyde or ketonic groups; GO:0043167 ion binding; GO:0043177 organic acid binding; GO:0043168 anion binding; GO:0016740 transferase activity; GO:0036094 small molecule binding;	K01653	E2.2.1.6S; acetolactate synthase I/III small subunit [EC:2.2.1.6]	cgt00650 Butanoate metabolism - Corynebacterium glutamicum R; cgt00770 Pantothenate and CoA biosynthesis - Corynebacterium glutamicum R; cgt01230 Biosynthesis of amino acids - Corynebacterium glutamicum R; cgt01110 Biosynthesis of secondary metabolites - Corynebacterium glutamicum R; cgt00290 Valine, leucine and isoleucine biosynthesis - Corynebacterium glutamicum R; cgt01130 Biosynthesis of anti…	IPR002912; IPR019455;	ACT domain; Acetolactate synthase, small subunit, C-terminal;
UPI0002232E44	status=active	1.274	Up	0.028456	---	21.774	23.752	25.8	3	5	3	0.754	0.942	0.939	1.072	1.096	1.19	Cytoplasmic			GO:0097159 organic cyclic compound binding; GO:1901363 heterocyclic compound binding; GO:0003677 DNA binding; GO:0005488 binding; GO:0003676 nucleic acid binding;				IPR001647; IPR009057; IPR011075; IPR015893;	DNA-binding HTH domain, TetR-type; Homeobox domain-like; Tetracycline transcriptional regulator, TetR-related, C-terminal; Tetracycline transcriptional regulator, TetR-like, C-terminal;
UPI000223130B	status=active	1.262	Up	0.0026628	---	21.799	106.03	32.4	3	7	3	0.859	0.863	0.923	1.153	1.059	1.126	Membrane
UPI00022309D2	status=active	1.261	Up	0.00154275	---	23.217	32	12.9	2	6	2	0.936	0.843	0.883	1.144	1.114	1.098	Membrane							IPR003833; IPR029000; IPR024946;	Carboxyltransferase domain, subdomain C and D; Cyclophilin-like domain; Arginine repressor C-terminal-like domain;
UPI00022331D2	status=active	1.251	Up	0.00028072	---	29.501	161.16	62.4	12	21	12	0.917	0.883	0.86	1.106	1.125	1.096	Cytoplasmic	GO:0051188 cofactor biosynthetic process; GO:0009165 nucleotide biosynthetic process; GO:0019362 pyridine nucleotide metabolic process; GO:0006725 cellular aromatic compound metabolic process; GO:0046496 nicotinamide nucleotide metabolic process; GO:0009117 nucleotide metabolic process; GO:0044699 single-organism process; GO:0009058 biosynthetic process; GO:0019363 pyridine nucleotide biosyntheti…		GO:0016763 transferase activity, transferring pentosyl groups; GO:0016757 transferase activity, transferring glycosyl groups; GO:0004514 nicotinate-nucleotide diphosphorylase (carboxylating) activity; GO:0003824 catalytic activity; GO:0016740 transferase activity;	K00767	nadC; nicotinate-nucleotide pyrophosphorylase (carboxylating) [EC:2.4.2.19]	cgt00760 Nicotinate and nicotinamide metabolism - Corynebacterium glutamicum R; cgt01100 Metabolic pathways - Corynebacterium glutamicum R;	IPR013785; IPR022412; IPR002638;	Aldolase-type TIM barrel; Quinolinate phosphoribosyl transferase, N-terminal; Quinolinate phosphoribosyl transferase, C-terminal;
UPI0002231CC8	status=active	1.247	Up	0.0058379	---	53.928	27.412	5.9	4	8	4	0.892	0.95	0.83	1.154	1.087	1.09	Membrane	GO:0072337 modified amino acid transport; GO:0034220 ion transmembrane transport; GO:0044699 single-organism process; GO:0071702 organic substance transport; GO:0046942 carboxylic acid transport; GO:0015849 organic acid transport; GO:0098656 anion transmembrane transport; GO:0051234 establishment of localization; GO:0006810 transport; GO:0006820 anion transport; GO:0055085 transmembrane transport…		GO:0005342 organic acid transmembrane transporter activity; GO:0005310 dicarboxylic acid transmembrane transporter activity; GO:0015075 ion transmembrane transporter activity; GO:0042936 dipeptide transporter activity; GO:0015558 p-aminobenzoyl-glutamate uptake transmembrane transporter activity; GO:0022892 substrate-specific transporter activity; GO:0015569 p-aminobenzoyl-glutamate transmembrane…	K12942
UPI00022328A6	status=active	1.244	Up	0.00068252	---	31.98	206.27	34.4	11	31	11	0.913	0.88	0.864	1.124	1.114	1.067	Cytoplasmic				K10439	rbsB; ribose transport system substrate-binding protein	cgt02010 ABC transporters - Corynebacterium glutamicum R;	IPR028082; IPR025997;	Periplasmic binding protein-like I; Periplasmic binding protein;
UPI00022322D4	status=active	1.241	Up	0.0102199	---	37.51	30.799	19.1	5	7	5	0.893	0.933	0.816	1.108	1.033	1.138	Membrane							IPR003594;	Histidine kinase-like ATPase, C-terminal domain;
UPI0002231005	status=active	1.237	Up	0.0056989	---	17.139	115.88	53.5	5	21	5	0.864	0.903	0.903	1.175	1.06	1.069	Cytoplasmic
UPI00022331D1	status=active	1.235	Up	1.95198e-05	---	37.927	17.258	16.2	6	7	6	0.886	0.879	0.895	1.095	1.108	1.082	Cytoplasmic			GO:0003824 catalytic activity;	K04487	iscS; cysteine desulfurase [EC:2.8.1.7]	cgt04122 Sulfur relay system - Corynebacterium glutamicum R; cgt01100 Metabolic pathways - Corynebacterium glutamicum R; cgt00730 Thiamine metabolism - Corynebacterium glutamicum R;	IPR015424; IPR000192; IPR015422; IPR015421;	Pyridoxal phosphate-dependent transferase; Aminotransferase class V domain; Pyridoxal phosphate-dependent transferase, major region, subdomain 2; Pyridoxal phosphate-dependent transferase, major region, subdomain 1;
UPI0001335557	status=active	1.23	Up	4.3913e-05	---	56.562	208.31	39.8	19	39	19	0.908	0.88	0.893	1.094	1.114	1.09	Cytoplasmic	GO:0006260 DNA replication; GO:0006725 cellular aromatic compound metabolic process; GO:0006259 DNA metabolic process; GO:1901360 organic cyclic compound metabolic process; GO:0006807 nitrogen compound metabolic process; GO:0009058 biosynthetic process; GO:0044238 primary metabolic process; GO:1901576 organic substance biosynthetic process; GO:0044237 cellular metabolic process; GO:0044249 cellul…		GO:0003677 DNA binding; GO:0005524 ATP binding; GO:1901265 nucleoside phosphate binding; GO:0004386 helicase activity; GO:0001882 nucleoside binding; GO:0043167 ion binding; GO:0016817 hydrolase activity, acting on acid anhydrides; GO:0016787 hydrolase activity; GO:0000166 nucleotide binding; GO:0017111 nucleoside-triphosphatase activity; GO:1901363 heterocyclic compound binding; GO:0097159 organ…	K02314	dnaB; replicative DNA helicase [EC:3.6.4.12]	cgt03030 DNA replication - Corynebacterium glutamicum R;	IPR003593; IPR007693; IPR016136; IPR027417; IPR007694;	AAA+ ATPase domain; DNA helicase, DnaB-like, N-terminal; DNA helicase DnaB, N-terminal/DNA primase DnaG, C-terminal; P-loop containing nucleoside triphosphate hydrolase; DNA helicase, DnaB-like, C-terminal;
UPI00013352FF	status=active	1.226	Up	0.0050973	---	7.8802	21.105	35.7	2	3	2	0.877	0.95	0.829	1.087	1.072	1.098	Membrane							IPR027379;	Cardiolipin synthase N-terminal;
UPI0002231F9A	status=active	1.221	Up	0.0025153	---	46.109	323.31	53.8	19	45	19	0.931	0.851	0.913	1.13	1.076	1.085	Cytoplasmic
UPI00022312D5	status=active	1.22	Up	0.00029933	---	66.846	323.31	58.1	28	154	28	0.914	0.876	0.886	1.113	1.074	1.079	Cytoplasmic	GO:0008652 cellular amino acid biosynthetic process; GO:0016053 organic acid biosynthetic process; GO:0044711 single-organism biosynthetic process; GO:0009082 branched-chain amino acid biosynthetic process; GO:0044281 small molecule metabolic process; GO:0044763 single-organism cellular process; GO:0006807 nitrogen compound metabolic process; GO:0044699 single-organism process; GO:0009058 biosynt…		GO:0000287 magnesium ion binding; GO:0019842 vitamin binding; GO:1901265 nucleoside phosphate binding; GO:0050660 flavin adenine dinucleotide binding; GO:0003984 acetolactate synthase activity; GO:0043167 ion binding; GO:0000166 nucleotide binding; GO:1901681 sulfur compound binding; GO:0048037 cofactor binding; GO:0030976 thiamine pyrophosphate binding; GO:1901363 heterocyclic compound binding; …	K01652	E2.2.1.6L; acetolactate synthase I/II/III large subunit [EC:2.2.1.6]	cgt00650 Butanoate metabolism - Corynebacterium glutamicum R; cgt00770 Pantothenate and CoA biosynthesis - Corynebacterium glutamicum R; cgt01230 Biosynthesis of amino acids - Corynebacterium glutamicum R; cgt01110 Biosynthesis of secondary metabolites - Corynebacterium glutamicum R; cgt00290 Valine, leucine and isoleucine biosynthesis - Corynebacterium glutamicum R; cgt01130 Biosynthesis of anti…	IPR012000; IPR029035; IPR029061; IPR011766; IPR012001;	Thiamine pyrophosphate enzyme, central domain; DHS-like NAD/FAD-binding domain; Thiamin diphosphate-binding fold; Thiamine pyrophosphate enzyme, C-terminal TPP-binding; Thiamine pyrophosphate enzyme, N-terminal TPP-binding domain;
UPI000003A709	status=active	1.216	Up	0.0023784	---	8.9052	91.764	74.7	7	20	7	0.922	0.85	0.924	1.086	1.072	1.121	Cytoplasmic
UPI000133521D	status=active	1.215	Up	0.0023017	---	39.421	39.08	26.6	8	10	8	0.927	0.869	0.914	1.118	1.122	1.054	Membrane	GO:0050794 regulation of cellular process; GO:0010468 regulation of gene expression; GO:0006355 regulation of transcription, DNA-templated; GO:0031326 regulation of cellular biosynthetic process; GO:0080090 regulation of primary metabolic process; GO:0060255 regulation of macromolecule metabolic process; GO:0019219 regulation of nucleobase-containing compound metabolic process; GO:0010556 regulat…		GO:0097159 organic cyclic compound binding; GO:1901363 heterocyclic compound binding; GO:0003677 DNA binding; GO:0005488 binding; GO:0003676 nucleic acid binding;	K02529			IPR000843; IPR010982; IPR001761; IPR028082;	LacI-type HTH domain; Lambda repressor-like, DNA-binding domain; Periplasmic binding protein/LacI sugar binding domain; Periplasmic binding protein-like I;
UPI0002231FEA	status=active	1.214	Up	0.00022016	---	70.461	323.31	38.2	23	57	23	0.923	0.872	0.905	1.089	1.091	1.097	Membrane	GO:0006810 transport; GO:1902578 single-organism localization; GO:0008643 carbohydrate transport; GO:0044699 single-organism process; GO:0071702 organic substance transport; GO:0051179 localization; GO:0009401 phosphoenolpyruvate-dependent sugar phosphotransferase system; GO:0044765 single-organism transport; GO:0051234 establishment of localization;	GO:0031224 intrinsic component of membrane; GO:0016020 membrane; GO:0016021 integral component of membrane; GO:0044425 membrane part;	GO:0015294 solute:cation symporter activity; GO:0015291 secondary active transmembrane transporter activity; GO:0022804 active transmembrane transporter activity; GO:0005402 cation:sugar symporter activity; GO:0015075 ion transmembrane transporter activity; GO:0016773 phosphotransferase activity, alcohol group as acceptor; GO:0051119 sugar transmembrane transporter activity; GO:0015293 symporter …	K02769	PTS-Fru-EIIB; PTS system, fructose-specific IIB component [EC:2.7.1.202]	cgt00051 Fructose and mannose metabolism - Corynebacterium glutamicum R; cgt02060 Phosphotransferase system (PTS) - Corynebacterium glutamicum R; cgt01120 Microbial metabolism in diverse environments - Corynebacterium glutamicum R; cgt01100 Metabolic pathways - Corynebacterium glutamicum R;	IPR013011; IPR013014; IPR003353; IPR002178; IPR006327; IPR003501; IPR004715; IPR016152;	Phosphotransferase system, EIIB component, type 2; Phosphotransferase system, EIIC component, type 2; Phosphotransferase system, fructose-specific IIB subunit; PTS EIIA type-2 domain; Phosphotransferase system, fructose IIC component; Phosphotransferase system, EIIB component, type 2/3; Phosphotransferase system, IIA component fructose subfamily; Phosphotransferase/anion transporter;
UPI000133568F	status=active	1.209	Up	0.029541	---	22.476	57.529	33.9	5	18	5	0.856	0.916	0.894	0.974	1.093	1.155	Extracellular							IPR027381;	Putative LytR/CpsA/Psr regulator, C-terminal domain;
UPI0002232E27	status=active	1.208	Up	0.0070211	---	48.21	34.844	5.8	2	5	2	0.845	0.924	0.948	1.057	1.1	1.126	Membrane				K02575	NRT; MFS transporter, NNP family, nitrate/nitrite transporter	cgt00910 Nitrogen metabolism - Corynebacterium glutamicum R;	IPR020846;	Major facilitator superfamily domain;
UPI000003AB5D	status=active	1.207	Up	0.0091001	---	6.5857	26.201	26.7	2	3	2	0.901	0.896	0.919	1.028	1.163	1.088	Membrane	GO:0044763 single-organism cellular process; GO:0044699 single-organism process; GO:0071702 organic substance transport; GO:0015031 protein transport; GO:0051234 establishment of localization; GO:0045184 establishment of protein localization; GO:0006810 transport; GO:1902578 single-organism localization; GO:0032940 secretion by cell; GO:0009306 protein secretion; GO:0008104 protein localization; …	GO:0016020 membrane; GO:0044464 cell part; GO:0071944 cell periphery; GO:0044425 membrane part; GO:0031224 intrinsic component of membrane; GO:0005623 cell; GO:0016021 integral component of membrane; GO:0005886 plasma membrane;	GO:0022892 substrate-specific transporter activity; GO:0008565 protein transporter activity; GO:0005215 transporter activity;	K03116	tatA; sec-independent protein translocase protein TatA	cgt03070 Bacterial secretion system - Corynebacterium glutamicum R; cgt03060 Protein export - Corynebacterium glutamicum R;
UPI0001335217	status=active	1.206	Up	0.0015443	---	33.977	194.58	37	10	25	10	0.867	0.891	0.923	1.107	1.08	1.046	Membrane	GO:0008152 metabolic process; GO:0005975 carbohydrate metabolic process; GO:0044238 primary metabolic process; GO:0071704 organic substance metabolic process;		GO:0016773 phosphotransferase activity, alcohol group as acceptor; GO:0003824 catalytic activity; GO:0016740 transferase activity; GO:0016772 transferase activity, transferring phosphorus-containing groups;	K00882	fruK; 1-phosphofructokinase [EC:2.7.1.56]	cgt00051 Fructose and mannose metabolism - Corynebacterium glutamicum R;	IPR011611; IPR029056;	Carbohydrate kinase PfkB; Ribokinase-like;
UPI00022309A6	status=active	1.202	Up	0.00035765	---	44.782	301.83	39.6	20	70	20	0.909	0.878	0.923	1.101	1.087	1.069	Cytoplasmic	GO:0016053 organic acid biosynthetic process; GO:0006725 cellular aromatic compound metabolic process; GO:0000162 tryptophan biosynthetic process; GO:0044699 single-organism process; GO:0009058 biosynthetic process; GO:1901566 organonitrogen compound biosynthetic process; GO:0042435 indole-containing compound biosynthetic process; GO:0044237 cellular metabolic process; GO:0006576 cellular biogeni…		GO:0016829 lyase activity; GO:0016836 hydro-lyase activity; GO:0004834 tryptophan synthase activity; GO:0003824 catalytic activity; GO:0016835 carbon-oxygen lyase activity;	K01696	trpB; tryptophan synthase beta chain [EC:4.2.1.20]	cgt00260 Glycine, serine and threonine metabolism - Corynebacterium glutamicum R; cgt01230 Biosynthesis of amino acids - Corynebacterium glutamicum R; cgt01130 Biosynthesis of antibiotics - Corynebacterium glutamicum R; cgt00400 Phenylalanine, tyrosine and tryptophan biosynthesis - Corynebacterium glutamicum R; cgt01100 Metabolic pathways - Corynebacterium glutamicum R; cgt01110 Biosynthesis of s…	IPR001926;	Tryptophan synthase beta subunit-like PLP-dependent enzyme;
UPI000133557C	status=active	0.831	Down	0.00057668	---	35.461	196.38	46.1	10	23	10	1.105	1.108	1.088	0.916	0.944	0.883	Cytoplasmic		GO:0030313 cell envelope; GO:0005623 cell; GO:0044464 cell part; GO:0030288 outer membrane-bounded periplasmic space; GO:0031975 envelope; GO:0042597 periplasmic space;		K07795	tctC; putative tricarboxylic transport membrane protein	cgt02020 Two-component system - Corynebacterium glutamicum R;
UPI0002233058	status=active	0.831	Down	0.00928	---	66.684	53.6	23.7	15	21	15	1.06	1.168	1.101	0.883	0.917	0.967	Cytoplasmic	GO:0044699 single-organism process; GO:0008152 metabolic process; GO:0055114 oxidation-reduction process; GO:0044710 single-organism metabolic process;		GO:0003824 catalytic activity; GO:0016491 oxidoreductase activity;	K07222			IPR032710; IPR023753;	NTF2-like domain; FAD/NAD(P)-binding domain;
UPI00022328EC	status=active	0.829	Down	0.00028477	---	38.006	87.296	32.4	11	19	11	1.105	1.08	1.117	0.913	0.932	0.892	Cytoplasmic			GO:0008641 small protein activating enzyme activity; GO:0016877 ligase activity, forming carbon-sulfur bonds; GO:0003824 catalytic activity; GO:0016874 ligase activity;	K21147	moeZR; sulfur-carrier protein adenylyltransferase/sulfurtransferase [EC:2.7.7.80 2.7.7.- 2.8.1.11 2.8.1.-]	cgt04122 Sulfur relay system - Corynebacterium glutamicum R;	IPR001763; IPR000594; IPR016040;	Rhodanese-like domain; THIF-type NAD/FAD binding fold; NAD(P)-binding domain;
UPI0002231651	status=active	0.827	Down	0.036559	---	36.227	15.782	11.1	3	4	3	1.168	1.018	1.121	0.996	0.855	0.883	Cytoplasmic	GO:0044699 single-organism process; GO:0008152 metabolic process; GO:0055114 oxidation-reduction process; GO:0044710 single-organism metabolic process;		GO:0003824 catalytic activity; GO:0016491 oxidoreductase activity;				IPR000683; IPR004104; IPR016040;	Oxidoreductase, N-terminal; Oxidoreductase, C-terminal; NAD(P)-binding domain;
UPI000223196A	status=active	0.826	Down	0.0039004	---	23.07	80.665	39.5	9	14	9	1.114	1.085	1.116	0.901	0.97	0.866	Cytoplasmic							IPR003362;	Bacterial sugar transferase;
UPI000133524E	status=active	0.825	Down	0.00076127	---	22.834	93.73	34.1	6	13	6	1.074	1.106	1.135	0.932	0.893	0.91	Membrane
UPI00013351AC	status=active	0.825	Down	1.84816e-05	---	11.839	109.84	62.3	12	63	12	1.105	1.087	1.099	0.894	0.914	0.907	Cytoplasmic
UPI0002231F97	status=active	0.825	Down	0.00117954	---	18.99	57.347	21.9	3	4	3	1.086	1.138	1.088	0.942	0.904	0.888	Cytoplasmic
UPI000003A12D	status=active	0.824	Down	0.0075424	---	11.215	30.514	33	3	8	3	1.163	1.095	1.059	0.931	0.862	0.939	Cytoplasmic	GO:0050794 regulation of cellular process; GO:0010468 regulation of gene expression; GO:0006355 regulation of transcription, DNA-templated; GO:0031326 regulation of cellular biosynthetic process; GO:0080090 regulation of primary metabolic process; GO:0060255 regulation of macromolecule metabolic process; GO:0019219 regulation of nucleobase-containing compound metabolic process; GO:0010556 regulat…		GO:0097159 organic cyclic compound binding; GO:1901363 heterocyclic compound binding; GO:0003677 DNA binding; GO:0005488 binding; GO:0003676 nucleic acid binding; GO:0043167 ion binding; GO:0043169 cation binding; GO:0046872 metal ion binding;	K21600
UPI0001334ED9	status=active	0.823	Down	0.00043633	---	36.87	273.92	57.8	15	63	15	1.099	1.061	1.121	0.895	0.909	0.895	Cytoplasmic	GO:0009110 vitamin biosynthetic process; GO:0016053 organic acid biosynthetic process; GO:0006768 biotin metabolic process; GO:0044699 single-organism process; GO:0009058 biosynthetic process; GO:1901566 organonitrogen compound biosynthetic process; GO:0044237 cellular metabolic process; GO:0044272 sulfur compound biosynthetic process; GO:0071704 organic substance metabolic process; GO:0008152 me…		GO:0070283 radical SAM enzyme activity; GO:0003824 catalytic activity; GO:0051536 iron-sulfur cluster binding; GO:0005488 binding; GO:0004076 biotin synthase activity; GO:0016782 transferase activity, transferring sulfur-containing groups; GO:0016783 sulfurtransferase activity; GO:0016740 transferase activity; GO:0051540 metal cluster binding;	K01012	bioB; biotin synthase [EC:2.8.1.6]	cgt00780 Biotin metabolism - Corynebacterium glutamicum R; cgt01100 Metabolic pathways - Corynebacterium glutamicum R;	IPR010722; IPR013785; IPR006638; IPR007197;	Biotin and thiamin synthesis-associated domain; Aldolase-type TIM barrel; Elongator protein 3/MiaB/NifB; Radical SAM;
UPI00000B73E4	status=active	0.822	Down	3.6522e-05	---	40.975	323.31	54.8	16	42	16	1.095	1.109	1.097	0.889	0.907	0.918	Cytoplasmic	GO:0043648 dicarboxylic acid metabolic process; GO:0008152 metabolic process; GO:0055114 oxidation-reduction process; GO:0044710 single-organism metabolic process; GO:0006108 malate metabolic process; GO:0044281 small molecule metabolic process; GO:0019752 carboxylic acid metabolic process; GO:0044763 single-organism cellular process; GO:0044699 single-organism process; GO:0006082 organic acid me…		GO:0004471 malate dehydrogenase (decarboxylating) (NAD+) activity; GO:1901265 nucleoside phosphate binding; GO:0000166 nucleotide binding; GO:0048037 cofactor binding; GO:0016491 oxidoreductase activity; GO:0016614 oxidoreductase activity, acting on CH-OH group of donors; GO:1901363 heterocyclic compound binding; GO:0097159 organic cyclic compound binding; GO:0016616 oxidoreductase activity, acti…	K00027	ME2; malate dehydrogenase (oxaloacetate-decarboxylating) [EC:1.1.1.38]	cgt02020 Two-component system - Corynebacterium glutamicum R; cgt00620 Pyruvate metabolism - Corynebacterium glutamicum R; cgt01200 Carbon metabolism - Corynebacterium glutamicum R;	IPR012302; IPR012301; IPR016040;	Malic enzyme, NAD-binding; Malic enzyme, N-terminal domain; NAD(P)-binding domain;
UPI00022328B9	status=active	0.822	Down	0.003061	---	39.985	15.9	13.6	5	7	5	1.109	1.048	1.147	0.887	0.922	0.908	Cytoplasmic	GO:0008152 metabolic process; GO:0005975 carbohydrate metabolic process; GO:0044238 primary metabolic process; GO:0009987 cellular process; GO:0044237 cellular metabolic process; GO:0044262 cellular carbohydrate metabolic process; GO:0071704 organic substance metabolic process;		GO:0016831 carboxy-lyase activity; GO:0016829 lyase activity; GO:0003824 catalytic activity; GO:0016830 carbon-carbon lyase activity;	K13932			IPR011762; IPR000022; IPR029045;	Acetyl-coenzyme A carboxyltransferase, N-terminal; Carboxyl transferase; ClpP/crotonase-like domain;
UPI0002230CDD	status=active	0.822	Down	0.0110371	---	12.352	15.479	41.5	4	6	4	1.112	1.056	1.128	0.977	0.879	0.852	Cytoplasmic			GO:0047429 nucleoside-triphosphate diphosphatase activity; GO:0016817 hydrolase activity, acting on acid anhydrides; GO:0016787 hydrolase activity; GO:0016462 pyrophosphatase activity; GO:0016818 hydrolase activity, acting on acid anhydrides, in phosphorus-containing anhydrides; GO:0003824 catalytic activity;
UPI0002233065	status=active	0.821	Down	0.0061399	---	38.962	1.7012	4.4	2	2	2	1.082	1.132	1.107	0.976	0.861	0.889	Membrane				K20468
UPI000003658B	status=active	0.819	Down	0.00080003	---	7.5855	123.68	52.1	3	12	3	1.119	1.098	1.089	0.924	0.862	0.92	Cytoplasmic							IPR011053; IPR000089;	Single hybrid motif; Biotin/lipoyl attachment;
UPI000223130D	status=active	0.818	Down	1.65326e-05	---	18.179	98.663	69.8	10	58	10	1.11	1.092	1.114	0.903	0.911	0.898	Cytoplasmic	GO:0006518 peptide metabolic process; GO:0043043 peptide biosynthetic process; GO:0044267 cellular protein metabolic process; GO:0006807 nitrogen compound metabolic process; GO:0009058 biosynthetic process; GO:0043603 cellular amide metabolic process; GO:0044238 primary metabolic process; GO:1901566 organonitrogen compound biosynthetic process; GO:1901576 organic substance biosynthetic process; G…	GO:0005840 ribosome; GO:0043226 organelle; GO:0043229 intracellular organelle; GO:0043232 intracellular non-membrane-bounded organelle; GO:0044464 cell part; GO:0005622 intracellular; GO:0005737 cytoplasm; GO:0032991 macromolecular complex; GO:0044424 intracellular part; GO:1990904 ribonucleoprotein complex; GO:0005623 cell; GO:0030529 intracellular ribonucleoprotein complex; GO:0044444 cytoplasm…	GO:0003735 structural constituent of ribosome; GO:0005198 structural molecule activity;	K02959	RP-S16; small subunit ribosomal protein S16	cgt03010 Ribosome - Corynebacterium glutamicum R;	IPR023803;	Ribosomal protein S16 domain;
UPI00013356C5	status=active	0.818	Down	0.002543	---	19.484	92.607	52.8	8	11	8	1.066	1.102	1.109	0.944	0.855	0.881	Cytoplasmic	GO:0044085 cellular component biogenesis; GO:0042254 ribosome biogenesis; GO:0022613 ribonucleoprotein complex biogenesis; GO:0042274 ribosomal small subunit biogenesis; GO:0071840 cellular component organization or biogenesis;			K09748			IPR028989;	Ribosome maturation factor RimP, N-terminal;
UPI0002230326	status=active	0.818	Down	0.00165646	---	40.986	46.295	21.2	7	8	7	1.085	1.153	1.09	0.892	0.891	0.938	Cytoplasmic				K01750	E4.3.1.12; ornithine cyclodeaminase [EC:4.3.1.12]	cgt00330 Arginine and proline metabolism - Corynebacterium glutamicum R; cgt01230 Biosynthesis of amino acids - Corynebacterium glutamicum R; cgt01130 Biosynthesis of antibiotics - Corynebacterium glutamicum R; cgt01110 Biosynthesis of secondary metabolites - Corynebacterium glutamicum R;	IPR023401; IPR016040;	Ornithine cyclodeaminase, N-terminal; NAD(P)-binding domain;
UPI0000165C37	status=active	0.818	Down	0.00032254	---	8.7689	82.747	73.3	5	16	5	1.127	1.09	1.105	0.93	0.882	0.904	Cytoplasmic
UPI000133521B	status=active	0.817	Down	0.0021985	---	11.479	60.434	61.1	3	4	3	1.041	1.126	1.097	0.866	0.889	0.913	Membrane
UPI0001334FA9	status=active	0.813	Down	0.00021537	---	7.289	70.637	47.8	3	31	2	1.109	1.075	1.127	0.889	0.898	0.906	Cytoplasmic	GO:0050794 regulation of cellular process; GO:0010468 regulation of gene expression; GO:0006355 regulation of transcription, DNA-templated; GO:0031326 regulation of cellular biosynthetic process; GO:0080090 regulation of primary metabolic process; GO:0060255 regulation of macromolecule metabolic process; GO:0019219 regulation of nucleobase-containing compound metabolic process; GO:0010556 regulat…		GO:0097159 organic cyclic compound binding; GO:1901363 heterocyclic compound binding; GO:0003677 DNA binding; GO:0005488 binding; GO:0003676 nucleic acid binding;	K03704			IPR011129; IPR012340; IPR002059;	Cold shock domain; Nucleic acid-binding, OB-fold; Cold-shock protein, DNA-binding;
UPI0002230FE8	status=active	0.813	Down	7.787e-05	---	10.639	3.6563	15.2	2	4	2	1.106	1.105	1.123	0.896	0.925	0.889	Extracellular
UPI0002231948	status=active	0.811	Down	0.000162059	---	75.071	24.548	11.2	7	7	7	1.11	1.105	1.137	0.93	0.893	0.897	Cytoplasmic	GO:0044699 single-organism process; GO:0008152 metabolic process; GO:0055114 oxidation-reduction process; GO:0044710 single-organism metabolic process;		GO:0016620 oxidoreductase activity, acting on the aldehyde or oxo group of donors, NAD or NADP as acceptor; GO:0003824 catalytic activity; GO:0016491 oxidoreductase activity; GO:0016903 oxidoreductase activity, acting on the aldehyde or oxo group of donors;	K02618	paaZ; oxepin-CoA hydrolase / 3-oxo-5,6-dehydrosuberyl-CoA semialdehyde dehydrogenase [EC:3.3.2.12 1.2.1.91]	cgt00360 Phenylalanine metabolism - Corynebacterium glutamicum R; cgt01120 Microbial metabolism in diverse environments - Corynebacterium glutamicum R;	IPR016161; IPR015590; IPR016162; IPR002539; IPR029069; IPR016163;	Aldehyde/histidinol dehydrogenase; Aldehyde dehydrogenase domain; Aldehyde dehydrogenase N-terminal domain; MaoC-like domain; HotDog domain; Aldehyde dehydrogenase, C-terminal;
UPI0002231967	status=active	0.808	Down	0.022303	---	31.389	45.981	22	5	6	5	1.014	1.207	1.078	0.905	0.864	0.898	Extracellular			GO:0005515 protein binding; GO:0005488 binding;				IPR015943;	WD40/YVTN repeat-like-containing domain;
UPI000003642A	status=active	0.804	Down	0.0061036	---	28.329	44.01	30.3	6	10	6	1.126	1.076	1.174	0.966	0.876	0.873	Cytoplasmic	GO:0008152 metabolic process;		GO:0016831 carboxy-lyase activity; GO:0016829 lyase activity; GO:0004425 indole-3-glycerol-phosphate synthase activity; GO:0003824 catalytic activity; GO:0016830 carbon-carbon lyase activity;	K01609	trpC; indole-3-glycerol phosphate synthase [EC:4.1.1.48]	cgt01230 Biosynthesis of amino acids - Corynebacterium glutamicum R; cgt01130 Biosynthesis of antibiotics - Corynebacterium glutamicum R; cgt00400 Phenylalanine, tyrosine and tryptophan biosynthesis - Corynebacterium glutamicum R; cgt01100 Metabolic pathways - Corynebacterium glutamicum R; cgt01110 Biosynthesis of secondary metabolites - Corynebacterium glutamicum R;	IPR013785; IPR011060; IPR013798;	Aldolase-type TIM barrel; Ribulose-phosphate binding barrel; Indole-3-glycerol phosphate synthase;
UPI0002230679	status=active	0.802	Down	0.0036572	---	24.88	48.355	27.1	5	6	5	1.101	1.073	1.184	0.902	0.92	0.87	Cytoplasmic
UPI00022330A2	status=active	0.802	Down	0.0037983	---	41.015	18.424	8.3	3	5	3	1.108	1.099	1.149	0.954	0.9	0.839	Membrane		GO:0016020 membrane;	GO:0005215 transporter activity;	K02015	ABC.FEV.P; iron complex transport system permease protein	cgt02010 ABC transporters - Corynebacterium glutamicum R;	IPR029022;	ABC transporter, BtuC-like;
UPI0001334F4B	status=active	0.799	Down	0.023243	---	43.562	58.283	12.4	2	5	2	1.128	1.191	1.041	0.959	0.806	0.918	Membrane	GO:0006810 transport; GO:0006820 anion transport; GO:0006817 phosphate ion transport; GO:0051179 localization; GO:0015698 inorganic anion transport; GO:0006811 ion transport; GO:0051234 establishment of localization;	GO:0016020 membrane;	GO:0022804 active transmembrane transporter activity; GO:0015291 secondary active transmembrane transporter activity; GO:0005315 inorganic phosphate transmembrane transporter activity; GO:0005215 transporter activity; GO:0022857 transmembrane transporter activity;	K03306
UPI000133516C	status=active	0.798	Down	0.00101869	---	15.212	46.008	45.7	4	9	4	1.121	1.103	1.144	0.879	0.867	0.943	Cytoplasmic
UPI0001334F3E	status=active	0.794	Down	0.048903	---	13.011	11.277	16.8	2	3	2	0.987	1.266	1.124	0.933	0.873	0.875	Extracellular	GO:0050794 regulation of cellular process; GO:0010468 regulation of gene expression; GO:0006355 regulation of transcription, DNA-templated; GO:0031326 regulation of cellular biosynthetic process; GO:0080090 regulation of primary metabolic process; GO:0060255 regulation of macromolecule metabolic process; GO:0019219 regulation of nucleobase-containing compound metabolic process; GO:0010556 regulat…		GO:0003700 transcription factor activity, sequence-specific DNA binding; GO:0001071 nucleic acid binding transcription factor activity;				IPR011991; IPR001845;	Winged helix-turn-helix DNA-binding domain; HTH ArsR-type DNA-binding domain;
UPI000223261A	status=active	0.793	Down	2.4504e-05	---	37.995	86.941	32	10	21	10	1.12	1.137	1.104	0.883	0.883	0.899	Cytoplasmic							IPR029058; IPR022742;	Alpha/Beta hydrolase fold; Serine aminopeptidase, S33;
UPI000222FFFA	status=active	0.792	Down	0.00030203	---	27.466	192.95	66.5	17	32	17	1.1	1.165	1.119	0.887	0.888	0.904	Cytoplasmic	GO:0050794 regulation of cellular process; GO:0010468 regulation of gene expression; GO:0006355 regulation of transcription, DNA-templated; GO:0031326 regulation of cellular biosynthetic process; GO:0080090 regulation of primary metabolic process; GO:0060255 regulation of macromolecule metabolic process; GO:0019219 regulation of nucleobase-containing compound metabolic process; GO:0010556 regulat…		GO:0003700 transcription factor activity, sequence-specific DNA binding; GO:0001071 nucleic acid binding transcription factor activity;				IPR011991; IPR008920; IPR011711; IPR000524;	Winged helix-turn-helix DNA-binding domain; Transcription regulator FadR/GntR, C-terminal; GntR, C-terminal; Transcription regulator HTH, GntR;
UPI0002232327	status=active	0.792	Down	0.000140533	---	103.63	323.31	66.3	68	266	68	1.117	1.1	1.15	0.875	0.895	0.898	Cytoplasmic	GO:0006518 peptide metabolic process; GO:0043043 peptide biosynthetic process; GO:0044267 cellular protein metabolic process; GO:0006807 nitrogen compound metabolic process; GO:0009058 biosynthetic process; GO:0043603 cellular amide metabolic process; GO:0044238 primary metabolic process; GO:1901566 organonitrogen compound biosynthetic process; GO:0044237 cellular metabolic process; GO:1901576 or…	GO:0005623 cell; GO:0005622 intracellular; GO:0044464 cell part;	GO:0003723 RNA binding; GO:1901265 nucleoside phosphate binding; GO:0001882 nucleoside binding; GO:0043167 ion binding; GO:0016817 hydrolase activity, acting on acid anhydrides; GO:0003743 translation initiation factor activity; GO:0016787 hydrolase activity; GO:0000166 nucleotide binding; GO:0017111 nucleoside-triphosphatase activity; GO:1901363 heterocyclic compound binding; GO:0097159 organic …	K02519			IPR023115; IPR006847; IPR005225; IPR027417; IPR000795; IPR009000;	Translation initiation factor IF- 2, domain 3; Translation initiation factor IF-2, N-terminal; Small GTP-binding protein domain; P-loop containing nucleoside triphosphate hydrolase; Transcription factor, GTP-binding domain; Translation protein, beta-barrel domain;
UPI000133521A	status=active	0.79	Down	0.00027928	---	31.24	185.52	51.2	14	21	14	1.104	1.142	1.109	0.857	0.881	0.911	Cytoplasmic	GO:0044699 single-organism process; GO:0008152 metabolic process; GO:0055114 oxidation-reduction process; GO:0044710 single-organism metabolic process;		GO:0003824 catalytic activity; GO:0016491 oxidoreductase activity;				IPR013113; IPR017927; IPR007037; IPR017938;	FAD-binding 9, siderophore-interacting; Ferredoxin reductase-type FAD-binding domain; Siderophore-interacting protein; Riboflavin synthase-like beta-barrel;
UPI0002233030	status=active	0.79	Down	0.00039542	---	12.656	6.9121	16	2	3	2	1.118	1.124	1.138	0.923	0.896	0.852	Cytoplasmic	GO:0050794 regulation of cellular process; GO:0010468 regulation of gene expression; GO:0006355 regulation of transcription, DNA-templated; GO:0031326 regulation of cellular biosynthetic process; GO:0080090 regulation of primary metabolic process; GO:0060255 regulation of macromolecule metabolic process; GO:0019219 regulation of nucleobase-containing compound metabolic process; GO:0010556 regulat…		GO:0003700 transcription factor activity, sequence-specific DNA binding; GO:0001071 nucleic acid binding transcription factor activity;				IPR011991; IPR001845;	Winged helix-turn-helix DNA-binding domain; HTH ArsR-type DNA-binding domain;
UPI000223193E	status=active	0.786	Down	0.0002165	---	49.193	53.519	26.3	11	17	11	1.104	1.112	1.14	0.883	0.904	0.852	Cytoplasmic	GO:0071466 cellular response to xenobiotic stimulus; GO:0006725 cellular aromatic compound metabolic process; GO:0044699 single-organism process; GO:0050896 response to stimulus; GO:0044237 cellular metabolic process; GO:0071704 organic substance metabolic process; GO:0008152 metabolic process; GO:0010124 phenylacetate catabolic process; GO:0006805 xenobiotic metabolic process; GO:0009410 respons…		GO:0016877 ligase activity, forming carbon-sulfur bonds; GO:0003824 catalytic activity; GO:0047475 phenylacetate-CoA ligase activity; GO:0016874 ligase activity; GO:0016878 acid-thiol ligase activity;	K01912	paaK; phenylacetate-CoA ligase [EC:6.2.1.30]	cgt00360 Phenylalanine metabolism - Corynebacterium glutamicum R; cgt01120 Microbial metabolism in diverse environments - Corynebacterium glutamicum R;	IPR028154; IPR000873;	AMP-dependent ligase, C-terminal; AMP-dependent synthetase/ligase;
UPI000133504F	status=active	0.785	Down	1.9006e-05	---	8.9659	131.22	50	5	20	5	1.142	1.115	1.118	0.879	0.894	0.877	Extracellular
UPI0002231CC3	status=active	0.784	Down	0.0074204	---	7.09	5.0452	25	3	6	3	1.084	1.176	1.121	0.959	0.871	0.82	Cytoplasmic			GO:0009055 electron carrier activity; GO:0043169 cation binding; GO:0046872 metal ion binding; GO:0005506 iron ion binding; GO:0046914 transition metal ion binding; GO:0005488 binding; GO:0043167 ion binding;
UPI00013354E1	status=active	0.783	Down	0.00091943	---	25.004	286.07	72.9	14	30	14	1.135	1.094	1.161	0.923	0.856	0.876	Cytoplasmic				K02039			IPR026022;	PhoU domain;
UPI000133527B	status=active	0.782	Down	0.00136393	---	34.43	48.431	18.1	6	9	6	1.093	1.164	1.17	0.923	0.857	0.9	Membrane	GO:0006810 transport; GO:0051179 localization; GO:0051234 establishment of localization;	GO:0031224 intrinsic component of membrane; GO:0016020 membrane; GO:0016021 integral component of membrane; GO:0044425 membrane part;	GO:0005215 transporter activity;	K10007	gluD; glutamate transport system permease protein	cgt02010 ABC transporters - Corynebacterium glutamicum R;	IPR000515; IPR010065;	ABC transporter type 1, transmembrane domain MetI-like; Amino acid ABC transporter, permease protein, 3-TM domain;
UPI000003A39B	status=active	0.778	Down	0.00089724	---	20.661	26.229	20.7	3	6	3	1.152	1.153	1.099	0.912	0.84	0.898	Cytoplasmic			GO:0003824 catalytic activity; GO:0016491 oxidoreductase activity;				IPR005025; IPR029039;	NADPH-dependent FMN reductase-like; Flavoprotein-like domain;
UPI000003AB49	status=active	0.778	Down	0.00139872	---	17.74	20.112	26.5	6	9	6	1.129	1.157	1.107	0.832	0.93	0.879	Membrane
UPI00022322D8	status=active	0.777	Down	0.00120328	---	55.734	34.853	13.9	5	5	5	1.108	1.114	1.184	0.856	0.919	0.872	Cytoplasmic
UPI000223197E	status=active	0.777	Down	0.00156236	---	59.858	108.44	30.2	12	17	12	1.078	1.159	1.166	0.898	0.899	0.847	Cytoplasmic			GO:0005524 ATP binding; GO:1901265 nucleoside phosphate binding; GO:0001882 nucleoside binding; GO:0043167 ion binding; GO:0016817 hydrolase activity, acting on acid anhydrides; GO:0016787 hydrolase activity; GO:0000166 nucleotide binding; GO:0017111 nucleoside-triphosphatase activity; GO:0016887 ATPase activity; GO:0097159 organic cyclic compound binding; GO:1901363 heterocyclic compound binding…	K18230	tylC; macrolide transport system ATP-binding/permease protein	cgt02010 ABC transporters - Corynebacterium glutamicum R;	IPR003593; IPR003439; IPR027417;	AAA+ ATPase domain; ABC transporter-like; P-loop containing nucleoside triphosphate hydrolase;
UPI000223161E	status=active	0.773	Down	0.016579	---	34.105	31.917	18	5	9	4	1.185	1.03	1.158	0.95	0.854	0.803	Extracellular							IPR013830;	SGNH hydrolase-type esterase domain;
UPI0002231942	status=active	0.768	Down	0.0086209	---	30.8	5.781	9.7	2	2	2	1.144	1.059	1.22	0.831	0.932	0.865	Cytoplasmic	GO:0071466 cellular response to xenobiotic stimulus; GO:0006725 cellular aromatic compound metabolic process; GO:0044699 single-organism process; GO:0050896 response to stimulus; GO:0044237 cellular metabolic process; GO:0071704 organic substance metabolic process; GO:0008152 metabolic process; GO:0010124 phenylacetate catabolic process; GO:0006805 xenobiotic metabolic process; GO:0009410 respons…			K02611	paaC; ring-1,2-phenylacetyl-CoA epoxidase subunit PaaC [EC:1.14.13.149]	cgt00360 Phenylalanine metabolism - Corynebacterium glutamicum R; cgt01120 Microbial metabolism in diverse environments - Corynebacterium glutamicum R;	IPR012347; IPR009078;	Ferritin-related; Ferritin-like superfamily;
UPI0001334FCE	status=active	0.768	Down	0.0129246	---	31.973	3.3543	3.4	1	1	1	1.054	1.177	1.193	0.883	0.798	0.949	Cytoplasmic							IPR012338;	Beta-lactamase/transpeptidase-like;
UPI00000368AA	status=active	0.766	Down	0.00060143	---	22.173	25.036	12.3	2	2	2	1.101	1.155	1.171	0.877	0.845	0.904	Membrane				K16783	bioN; biotin transport system permease protein	cgt02010 ABC transporters - Corynebacterium glutamicum R;
UPI0001335004	status=active	0.765	Down	0.0022214	---	43.249	87.558	24	7	11	7	1.147	1.172	1.114	0.861	0.823	0.941	Cytoplasmic	GO:0044699 single-organism process; GO:0008152 metabolic process; GO:0055114 oxidation-reduction process; GO:0044710 single-organism metabolic process;		GO:0003824 catalytic activity; GO:0016491 oxidoreductase activity;				IPR000683; IPR004104; IPR016040;	Oxidoreductase, N-terminal; Oxidoreductase, C-terminal; NAD(P)-binding domain;
UPI0001334EDA	status=active	0.765	Down	0.0058025	---	12.768	30.402	29.2	3	5	3	1.185	1.04	1.185	0.876	0.886	0.848	Extracellular			GO:0043169 cation binding; GO:0046872 metal ion binding; GO:0008270 zinc ion binding; GO:0046914 transition metal ion binding; GO:0005488 binding; GO:0043167 ion binding;				IPR008913;	Zinc finger, CHY-type;
UPI0000165E07	status=active	0.765	Down	0.0057158	---	16.1	42.912	45.1	4	5	4	1.099	1.159	1.2	0.963	0.843	0.838	Cytoplasmic
UPI000223031A	status=active	0.763	Down	0.00030276	---	17.671	8.5214	12.7	2	2	2	1.187	1.112	1.133	0.867	0.885	0.865	Membrane
UPI0001335277	status=active	0.761	Down	0.0036828	---	57.39	190.23	29.7	13	21	13	1.109	1.153	1.163	0.867	0.871	0.867	Cytoplasmic	GO:0006396 RNA processing; GO:0034470 ncRNA processing; GO:0006725 cellular aromatic compound metabolic process; GO:1901360 organic cyclic compound metabolic process; GO:0006807 nitrogen compound metabolic process; GO:0044238 primary metabolic process; GO:0009451 RNA modification; GO:0044237 cellular metabolic process; GO:0071704 organic substance metabolic process; GO:0016070 RNA metabolic proce…	GO:0044424 intracellular part; GO:0005623 cell; GO:0044464 cell part; GO:0005622 intracellular; GO:0005737 cytoplasm;	GO:0051539 4 iron, 4 sulfur cluster binding; GO:0016740 transferase activity; GO:0003824 catalytic activity; GO:0051536 iron-sulfur cluster binding; GO:0005488 binding; GO:0051540 metal cluster binding;	K06168			IPR006638; IPR023404; IPR013848; IPR007197; IPR002792;	Elongator protein 3/MiaB/NifB; Radical SAM, alpha/beta horseshoe; Methylthiotransferase, N-terminal; Radical SAM; TRAM domain;
UPI0001334FF1	status=active	0.761	Down	8.2741e-05	---	15.202	81.312	83.3	13	64	13	1.126	1.152	1.109	0.868	0.872	0.837	Cytoplasmic	GO:0006518 peptide metabolic process; GO:0043043 peptide biosynthetic process; GO:0044267 cellular protein metabolic process; GO:0006807 nitrogen compound metabolic process; GO:0009058 biosynthetic process; GO:0043603 cellular amide metabolic process; GO:0044238 primary metabolic process; GO:1901566 organonitrogen compound biosynthetic process; GO:1901576 organic substance biosynthetic process; G…	GO:0005840 ribosome; GO:0043226 organelle; GO:0043229 intracellular organelle; GO:0043232 intracellular non-membrane-bounded organelle; GO:0044464 cell part; GO:0005622 intracellular; GO:0005737 cytoplasm; GO:0032991 macromolecular complex; GO:0044424 intracellular part; GO:1990904 ribonucleoprotein complex; GO:0005623 cell; GO:0030529 intracellular ribonucleoprotein complex; GO:0044444 cytoplasm…	GO:0003735 structural constituent of ribosome; GO:0005198 structural molecule activity;	K02867	RP-L11; large subunit ribosomal protein L11	cgt03010 Ribosome - Corynebacterium glutamicum R;	IPR020783; IPR020784;	Ribosomal protein L11, C-terminal; Ribosomal protein L11, N-terminal;
UPI0002231C9B	status=active	0.76	Down	0.03016	---	11.072	3.3559	8.9	1	1	1	1.279	1.096	1.056	0.894	0.778	0.936	Membrane
UPI000223315A	status=active	0.759	Down	0.0101358	---	19.631	22.48	18.2	2	5	2	1.227	1.07	1.067	0.896	0.851	0.805	Extracellular				K21687			IPR010618; IPR021630; IPR023346;	Transglycosylase-like; Domain of unknown function DUF3235; Lysozyme-like domain;
UPI00022322F7	status=active	0.756	Down	0.00084397	---	36.525	21.757	17.2	5	5	5	1.148	1.18	1.08	0.86	0.843	0.874	Cytoplasmic
UPI000223231A	status=active	0.754	Down	0.00050337	---	25.636	109.21	43.5	10	22	10	1.14	1.194	1.124	0.901	0.84	0.868	Cytoplasmic			GO:0005524 ATP binding; GO:1901265 nucleoside phosphate binding; GO:0001882 nucleoside binding; GO:0043167 ion binding; GO:0016817 hydrolase activity, acting on acid anhydrides; GO:0016787 hydrolase activity; GO:0000166 nucleotide binding; GO:0017111 nucleoside-triphosphatase activity; GO:0016887 ATPase activity; GO:0097159 organic cyclic compound binding; GO:1901363 heterocyclic compound binding…	K16784	bioM; biotin transport system ATP-binding protein [EC:3.6.3.-]	cgt02010 ABC transporters - Corynebacterium glutamicum R;	IPR003593; IPR003439; IPR027417;	AAA+ ATPase domain; ABC transporter-like; P-loop containing nucleoside triphosphate hydrolase;
UPI000003A890	status=active	0.748	Down	0.0007377	---	20.639	6.5314	14.8	4	4	4	1.109	1.206	1.152	0.89	0.859	0.843	Cytoplasmic			GO:0004113 2',3'-cyclic-nucleotide 3'-phosphodiesterase activity; GO:0004112 cyclic-nucleotide phosphodiesterase activity; GO:0042578 phosphoric ester hydrolase activity; GO:0003824 catalytic activity; GO:0016788 hydrolase activity, acting on ester bonds; GO:0016874 ligase activity; GO:0016886 ligase activity, forming phosphoric ester bonds; GO:0008664 2'-5'-RNA ligase activity; GO:0008081 phosph…	K01975			IPR014051; IPR009097;	Phosphoesterase, HXTX; RNA ligase/cyclic nucleotide phosphodiesterase;
UPI0001335560	status=active	0.743	Down	3.5759e-05	---	35.059	312.01	84.6	25	64	25	1.136	1.156	1.159	0.839	0.847	0.879	Cytoplasmic				K07146			IPR001763; IPR022111;	Rhodanese-like domain; Rhodanase, C-terminal;
UPI0001335400	status=active	0.741	Down	0.002476	---	24.306	39.963	30.7	6	7	6	1.127	1.138	1.187	0.932	0.818	0.807	Cytoplasmic	GO:0006725 cellular aromatic compound metabolic process; GO:0044699 single-organism process; GO:0042168 heme metabolic process; GO:0044237 cellular metabolic process; GO:0071704 organic substance metabolic process; GO:0044270 cellular nitrogen compound catabolic process; GO:0008152 metabolic process; GO:0006778 porphyrin-containing compound metabolic process; GO:0051187 cofactor catabolic process…		GO:0016705 oxidoreductase activity, acting on paired donors, with incorporation or reduction of molecular oxygen; GO:0004392 heme oxygenase (decyclizing) activity; GO:0003824 catalytic activity; GO:0016491 oxidoreductase activity;	K21480	HO; heme oxygenase (biliverdin-producing, ferredoxin) [EC:1.14.15.20]	cgt00860 Porphyrin and chlorophyll metabolism - Corynebacterium glutamicum R; cgt01100 Metabolic pathways - Corynebacterium glutamicum R; cgt01110 Biosynthesis of secondary metabolites - Corynebacterium glutamicum R;	IPR016084;	Haem oxygenase-like, multi-helical;
UPI000223304E	status=active	0.74	Down	0.032858	---	53.808	51.531	19.8	5	8	5	1.024	1.286	1.016	0.846	0.794	0.822	Extracellular
UPI0000165CE5	status=active	0.739	Down	0.00036114	---	38.966	86.77	27.5	8	13	8	1.159	1.125	1.196	0.88	0.823	0.87	Cytoplasmic				K21688			IPR007137; IPR010618; IPR011098; IPR023346;	Resuscitation-promoting factor, domain of unknown function DUF348; Transglycosylase-like; G5 domain; Lysozyme-like domain;
UPI0002232E23	status=active	0.735	Down	0.0053558	---	41.264	20.481	17	4	5	4	1.063	1.245	1.131	0.873	0.832	0.822	Cytoplasmic	GO:0051188 cofactor biosynthetic process; GO:0018130 heterocycle biosynthetic process; GO:0043545 molybdopterin cofactor metabolic process; GO:0044267 cellular protein metabolic process; GO:0006777 Mo-molybdopterin cofactor biosynthetic process; GO:0006807 nitrogen compound metabolic process; GO:1901360 organic cyclic compound metabolic process; GO:0006732 coenzyme metabolic process; GO:0009058 b…	GO:0032991 macromolecular complex; GO:0043234 protein complex; GO:0005623 cell; GO:0044464 cell part; GO:0019008 molybdopterin synthase complex;	GO:0003824 catalytic activity; GO:0051536 iron-sulfur cluster binding; GO:0005488 binding; GO:0043167 ion binding; GO:0043169 cation binding; GO:0046872 metal ion binding; GO:0051539 4 iron, 4 sulfur cluster binding; GO:0051540 metal cluster binding;	K03639	moaA; GTP 3',8-cyclase [EC:4.1.99.22]	cgt04122 Sulfur relay system - Corynebacterium glutamicum R; cgt00790 Folate biosynthesis - Corynebacterium glutamicum R; cgt01100 Metabolic pathways - Corynebacterium glutamicum R;	IPR013785; IPR010505; IPR006638; IPR007197;	Aldolase-type TIM barrel; Molybdenum cofactor synthesis C-terminal; Elongator protein 3/MiaB/NifB; Radical SAM;
UPI0002232B50	status=active	0.735	Down	4.2286e-05	---	46.82	323.31	57	21	44	21	1.143	1.173	1.152	0.823	0.861	0.865	Cytoplasmic	GO:0006790 sulfur compound metabolic process; GO:0008152 metabolic process; GO:0044237 cellular metabolic process; GO:0009987 cellular process;		GO:1901265 nucleoside phosphate binding; GO:0001882 nucleoside binding; GO:0043167 ion binding; GO:0016817 hydrolase activity, acting on acid anhydrides; GO:0016787 hydrolase activity; GO:0000166 nucleotide binding; GO:0017111 nucleoside-triphosphatase activity; GO:0097159 organic cyclic compound binding; GO:1901363 heterocyclic compound binding; GO:0032549 ribonucleoside binding; GO:0097367 carb…	K00956	cysN; sulfate adenylyltransferase subunit 1 [EC:2.7.7.4]	cgt00920 Sulfur metabolism - Corynebacterium glutamicum R; cgt00230 Purine metabolism - Corynebacterium glutamicum R; cgt01120 Microbial metabolism in diverse environments - Corynebacterium glutamicum R; cgt00450 Selenocompound metabolism - Corynebacterium glutamicum R; cgt01130 Biosynthesis of antibiotics - Corynebacterium glutamicum R; cgt01100 Metabolic pathways - Corynebacterium glutamicum R;…	IPR009001; IPR027417; IPR000795; IPR009000;	Translation elongation factor EF1A/initiation factor IF2gamma, C-terminal; P-loop containing nucleoside triphosphate hydrolase; Transcription factor, GTP-binding domain; Translation protein, beta-barrel domain;
UPI0002230678	status=active	0.723	Down	0.00030289	---	64.106	152.07	24.6	13	18	13	1.121	1.16	1.206	0.863	0.837	0.82	Extracellular				K21473			IPR000064;	Endopeptidase, NLPC/P60 domain;
UPI00022322DB	status=active	0.721	Down	0.0029955	---	22.865	30.682	18.2	4	8	4	1.058	1.2	1.192	0.828	0.798	0.863	Extracellular
UPI0002231965	status=active	0.713	Down	4.0808e-06	---	48.613	130.72	22.8	9	16	9	1.165	1.19	1.192	0.828	0.852	0.85	Membrane	GO:0046379 extracellular polysaccharide metabolic process; GO:1903509 liposaccharide metabolic process; GO:0016051 carbohydrate biosynthetic process; GO:0000271 polysaccharide biosynthetic process; GO:0045226 extracellular polysaccharide biosynthetic process; GO:0044699 single-organism process; GO:0044255 cellular lipid metabolic process; GO:0009058 biosynthetic process; GO:0044237 cellular metab…	GO:0016020 membrane;					IPR005702; IPR027417; IPR025669; IPR003856;	Exopolysaccharide synthesis protein; P-loop containing nucleoside triphosphate hydrolase; AAA domain; Lipopolysaccharide biosynthesis;
UPI000003A81F	status=active	0.708	Down	0.000118668	---	39.311	323.31	69	21	37	21	1.14	1.192	1.21	0.827	0.825	0.855	Cytoplasmic	GO:0051188 cofactor biosynthetic process; GO:0016053 organic acid biosynthetic process; GO:0044699 single-organism process; GO:0009058 biosynthetic process; GO:0044255 cellular lipid metabolic process; GO:0044237 cellular metabolic process; GO:0044272 sulfur compound biosynthetic process; GO:0008610 lipid biosynthetic process; GO:0071704 organic substance metabolic process; GO:0008152 metabolic p…		GO:0016879 ligase activity, forming carbon-nitrogen bonds; GO:0016979 lipoate-protein ligase activity; GO:0070283 radical SAM enzyme activity; GO:0003824 catalytic activity; GO:0005488 binding; GO:0051536 iron-sulfur cluster binding; GO:0016992 lipoate synthase activity; GO:0016874 ligase activity; GO:0016782 transferase activity, transferring sulfur-containing groups; GO:0016783 sulfurtransferas…	K03644	lipA; lipoyl synthase [EC:2.8.1.8]	cgt00785 Lipoic acid metabolism - Corynebacterium glutamicum R; cgt01100 Metabolic pathways - Corynebacterium glutamicum R;	IPR013785; IPR006638; IPR007197;	Aldolase-type TIM barrel; Elongator protein 3/MiaB/NifB; Radical SAM;
UPI0001334E70	status=active	0.699	Down	0.0063602	---	7.5116	9.2591	47.8	4	4	4	1.062	1.255	1.258	0.815	0.877	0.807	Cytoplasmic
UPI0001335574	status=active	0.698	Down	3.5692e-06	---	34.35	302.33	63.8	16	32	16	1.178	1.162	1.187	0.831	0.802	0.828	Cytoplasmic	GO:0006790 sulfur compound metabolic process; GO:0008152 metabolic process; GO:0044710 single-organism metabolic process; GO:0055114 oxidation-reduction process; GO:0044763 single-organism cellular process; GO:0044699 single-organism process; GO:0044237 cellular metabolic process; GO:0009987 cellular process; GO:0019419 sulfate reduction;		GO:0004779 sulfate adenylyltransferase activity; GO:0016779 nucleotidyltransferase activity; GO:0003824 catalytic activity; GO:0004781 sulfate adenylyltransferase (ATP) activity; GO:0016740 transferase activity; GO:0070566 adenylyltransferase activity; GO:0016772 transferase activity, transferring phosphorus-containing groups;	K00957	cysD; sulfate adenylyltransferase subunit 2 [EC:2.7.7.4]	cgt00920 Sulfur metabolism - Corynebacterium glutamicum R; cgt00230 Purine metabolism - Corynebacterium glutamicum R; cgt01120 Microbial metabolism in diverse environments - Corynebacterium glutamicum R; cgt00450 Selenocompound metabolism - Corynebacterium glutamicum R; cgt01130 Biosynthesis of antibiotics - Corynebacterium glutamicum R; cgt01100 Metabolic pathways - Corynebacterium glutamicum R;…	IPR014729; IPR002500;	Rossmann-like alpha/beta/alpha sandwich fold; Phosphoadenosine phosphosulphate reductase;
UPI000003A3A4	status=active	0.696	Down	0.00060276	---	8.9619	72.107	55.6	6	19	6	1.198	1.221	1.129	0.779	0.828	0.862	Cytoplasmic	GO:0044265 cellular macromolecule catabolic process; GO:0006308 DNA catabolic process; GO:0006725 cellular aromatic compound metabolic process; GO:0006259 DNA metabolic process; GO:1901360 organic cyclic compound metabolic process; GO:0006807 nitrogen compound metabolic process; GO:0044238 primary metabolic process; GO:0044237 cellular metabolic process; GO:0071704 organic substance metabolic pro…	GO:0032991 macromolecular complex; GO:0044424 intracellular part; GO:0009318 exodeoxyribonuclease VII complex; GO:1902494 catalytic complex; GO:0005623 cell; GO:0044464 cell part; GO:0005622 intracellular;	GO:0004536 deoxyribonuclease activity; GO:0016895 exodeoxyribonuclease activity, producing 5'-phosphomonoesters; GO:0003824 catalytic activity; GO:0004529 exodeoxyribonuclease activity; GO:0008855 exodeoxyribonuclease VII activity; GO:0016788 hydrolase activity, acting on ester bonds; GO:0004518 nuclease activity; GO:0004527 exonuclease activity; GO:0016787 hydrolase activity; GO:0016796 exonucle…	K03602	xseB; exodeoxyribonuclease VII small subunit [EC:3.1.11.6]	cgt03430 Mismatch repair - Corynebacterium glutamicum R;
UPI0001335021	status=active	0.694	Down	0.00030033	---	7.303	70.873	47.8	3	16	2	1.126	1.212	1.215	0.833	0.802	0.831	Cytoplasmic	GO:0050794 regulation of cellular process; GO:0010468 regulation of gene expression; GO:0006355 regulation of transcription, DNA-templated; GO:0031326 regulation of cellular biosynthetic process; GO:0080090 regulation of primary metabolic process; GO:0060255 regulation of macromolecule metabolic process; GO:0019219 regulation of nucleobase-containing compound metabolic process; GO:0010556 regulat…		GO:0097159 organic cyclic compound binding; GO:1901363 heterocyclic compound binding; GO:0003677 DNA binding; GO:0005488 binding; GO:0003676 nucleic acid binding;	K03704			IPR011129; IPR012340; IPR002059;	Cold shock domain; Nucleic acid-binding, OB-fold; Cold-shock protein, DNA-binding;
UPI0002232613	status=active	0.686	Down	2.1759e-06	---	26.661	31.081	32.7	8	10	8	1.195	1.179	1.209	0.832	0.809	0.818	Cytoplasmic				K09861
UPI0000030AE5	status=active	0.684	Down	0.000103813	---	25.425	35.65	15.7	2	6	2	1.204	1.144	1.219	0.827	0.796	0.816	Membrane	GO:0006810 transport; GO:0006820 anion transport; GO:0015711 organic anion transport; GO:1902578 single-organism localization; GO:0006811 ion transport; GO:0044699 single-organism process; GO:0006865 amino acid transport; GO:0071702 organic substance transport; GO:0046942 carboxylic acid transport; GO:0051179 localization; GO:0015849 organic acid transport; GO:0071705 nitrogen compound transport;…	GO:0031224 intrinsic component of membrane; GO:0016020 membrane; GO:0016021 integral component of membrane; GO:0044425 membrane part;		K06895
UPI00000339AC	status=active	0.676	Down	0.00119682	---	14.147	39.377	22.1	2	5	2	1.172	1.142	1.278	0.834	0.831	0.764	Cytoplasmic	GO:0008652 cellular amino acid biosynthetic process; GO:0016053 organic acid biosynthetic process; GO:0044711 single-organism biosynthetic process; GO:0044281 small molecule metabolic process; GO:0044763 single-organism cellular process; GO:0006522 alanine metabolic process; GO:0006807 nitrogen compound metabolic process; GO:0044699 single-organism process; GO:0009058 biosynthetic process; GO:000…		GO:0016831 carboxy-lyase activity; GO:0016829 lyase activity; GO:0004068 aspartate 1-decarboxylase activity; GO:0003824 catalytic activity; GO:0016830 carbon-carbon lyase activity;	K01579	panD; aspartate 1-decarboxylase [EC:4.1.1.11]	cgt00770 Pantothenate and CoA biosynthesis - Corynebacterium glutamicum R; cgt01100 Metabolic pathways - Corynebacterium glutamicum R; cgt00410 beta-Alanine metabolism - Corynebacterium glutamicum R; cgt01110 Biosynthesis of secondary metabolites - Corynebacterium glutamicum R;	IPR009010;	Aspartate decarboxylase-like domain;
UPI000223164B	status=active	0.67	Down	6.4155e-05	---	28.91	59.406	36.7	10	15	10	1.169	1.209	1.241	0.798	0.798	0.829	Cytoplasmic							IPR029063;	S-adenosyl-L-methionine-dependent methyltransferase;
UPI000133514A	status=active	0.669	Down	0.000178557	---	17.321	77.62	26.8	4	20	4	1.227	1.206	1.152	0.831	0.803	0.765	Membrane
UPI0002232310	status=active	0.658	Down	9.9345e-05	---	22.346	125.27	44.2	7	19	7	1.167	1.247	1.209	0.77	0.802	0.813	Cytoplasmic	GO:0008152 metabolic process;		GO:0003824 catalytic activity;				IPR000868;	Isochorismatase-like;
UPI0002232307	status=active	0.647	Down	9.5748e-05	---	41.629	74.851	22.5	7	11	7	1.189	1.229	1.278	0.795	0.782	0.814	Extracellular			GO:0016740 transferase activity; GO:0003824 catalytic activity;				IPR005490;	L,D-transpeptidase catalytic domain;
UPI0002230FF6	status=active	0.642	Down	2.0518e-05	---	40.711	51.446	31.7	11	13	11	1.23	1.261	1.215	0.817	0.794	0.77	Cytoplasmic				K07397			IPR029058; IPR015946; IPR022742;	Alpha/Beta hydrolase fold; K homology domain-like, alpha/beta; Serine aminopeptidase, S33;
UPI0002232E2D	status=active	0.639	Down	0.00024188	---	53.326	173.28	28.5	9	43	9	1.284	1.202	1.187	0.816	0.781	0.75	Extracellular							IPR013595; IPR029058;	Peptidase S33 tripeptidyl aminopeptidase-like, C-terminal; Alpha/Beta hydrolase fold;
UPI0002232E5A	status=active	0.636	Down	2.2734e-05	---	37.474	100.61	40.1	11	18	11	1.18	1.22	1.247	0.782	0.774	0.764	Cytoplasmic
UPI0002232E50	status=active	0.627	Down	0.026158	---	36.929	4.0639	6.2	2	2	2	1.381	1.229	1.119	0.798	0.768	0.771	Membrane	GO:0008152 metabolic process;		GO:0016787 hydrolase activity; GO:0003824 catalytic activity;				IPR000675; IPR029058; IPR013228;	Cutinase/acetylxylan esterase; Alpha/Beta hydrolase fold; PE-PPE, C-terminal;
UPI0002232602	status=active	0.622	Down	0.00082335	---	49.421	49.155	17.1	7	8	7	1.152	1.231	1.306	0.806	0.717	0.77	Cytoplasmic			GO:0097159 organic cyclic compound binding; GO:1901363 heterocyclic compound binding; GO:0016769 transferase activity, transferring nitrogenous groups; GO:0003824 catalytic activity; GO:0005488 binding; GO:0043167 ion binding; GO:0043168 anion binding; GO:0008483 transaminase activity; GO:0016740 transferase activity; GO:0048037 cofactor binding; GO:0030170 pyridoxal phosphate binding;	K15372	toa; taurine---2-oxoglutarate transaminase [EC:2.6.1.55]	cgt00430 Taurine and hypotaurine metabolism - Corynebacterium glutamicum R; cgt01100 Metabolic pathways - Corynebacterium glutamicum R; cgt00410 beta-Alanine metabolism - Corynebacterium glutamicum R;	IPR015424; IPR015422; IPR015421;	Pyridoxal phosphate-dependent transferase; Pyridoxal phosphate-dependent transferase, major region, subdomain 2; Pyridoxal phosphate-dependent transferase, major region, subdomain 1;
UPI0002232E59	status=active	0.614	Down	0.000160559	---	56.609	16.546	8.8	4	5	4	1.32	1.207	1.236	0.773	0.753	0.785	Cytoplasmic							IPR027372; IPR001322;	Phytase-like domain; Lamin Tail Domain;
UPI0002230306	status=active	0.612	Down	1.84365e-05	---	6.0247	59.674	43.9	2	20	2	1.219	1.277	1.253	0.774	0.743	0.776	Extracellular
UPI0001335051	status=active	0.6	Down	1.9827e-07	---	58.492	323.31	45.9	23	88	23	1.271	1.265	1.251	0.767	0.759	0.748	Cytoplasmic			GO:0003824 catalytic activity; GO:0016874 ligase activity;				IPR011762; IPR000022; IPR029045; IPR011763;	Acetyl-coenzyme A carboxyltransferase, N-terminal; Carboxyl transferase; ClpP/crotonase-like domain; Acetyl-coenzyme A carboxyltransferase, C-terminal;
UPI00022331CA	status=active	0.592	Down	2.3706e-05	---	51.594	85.968	25.3	8	17	6	1.251	1.296	1.264	0.755	0.786	0.717	Extracellular							IPR029058;	Alpha/Beta hydrolase fold;
UPI00022309CA	status=active	0.591	Down	9.8501e-05	---	28.666	62.464	22.1	4	9	4	1.333	1.221	1.272	0.766	0.74	0.757	Membrane
UPI00013351C0	status=active	0.589	Down	0.000199611	---	21.104	213.08	60.6	16	48	16	1.235	1.335	1.219	0.715	0.747	0.771	Cytoplasmic	GO:0009116 nucleoside metabolic process; GO:0042278 purine nucleoside metabolic process; GO:0009167 purine ribonucleoside monophosphate metabolic process; GO:0009117 nucleotide metabolic process; GO:0044699 single-organism process; GO:0046129 purine ribonucleoside biosynthetic process; GO:0009163 nucleoside biosynthetic process; GO:0009058 biosynthetic process; GO:0009156 ribonucleoside monophosp…	GO:0016020 membrane; GO:0098796 membrane protein complex; GO:0044425 membrane part; GO:0044464 cell part; GO:0005622 intracellular; GO:0016469 proton-transporting two-sector ATPase complex; GO:0032991 macromolecular complex; GO:0044424 intracellular part; GO:0043234 protein complex; GO:0045263 proton-transporting ATP synthase complex, coupling factor F(o); GO:0005623 cell; GO:0033177 proton-trans…	GO:0015075 ion transmembrane transporter activity; GO:0022892 substrate-specific transporter activity; GO:0015077 monovalent inorganic cation transmembrane transporter activity; GO:0022890 inorganic cation transmembrane transporter activity; GO:0015078 hydrogen ion transmembrane transporter activity; GO:0008324 cation transmembrane transporter activity; GO:0022891 substrate-specific transmembrane…	K02109	ATPF0B; F-type H+-transporting ATPase subunit b	cgt01100 Metabolic pathways - Corynebacterium glutamicum R; cgt00190 Oxidative phosphorylation - Corynebacterium glutamicum R;	IPR028987;	F-type ATP synthase subunit B-like, membrane domain;
UPI000223305E	status=active	0.582	Down	1.3475e-06	---	70.83	323.31	62.9	27	132	27	1.297	1.28	1.255	0.751	0.73	0.748	Extracellular							IPR029058;	Alpha/Beta hydrolase fold;
UPI000223066A	status=active	0.578	Down	0.0052406	---	40.759	2.797	2.6	2	2	2	1.314	1.132	1.413	0.848	0.713	0.67	Membrane	GO:0006810 transport; GO:0055085 transmembrane transport; GO:0051179 localization; GO:0051234 establishment of localization;	GO:0031224 intrinsic component of membrane; GO:0016020 membrane; GO:0016021 integral component of membrane; GO:0044425 membrane part;					IPR020846;	Major facilitator superfamily domain;
UPI0002232B3F	status=active	0.574	Down	1.8653e-06	---	41.874	313.39	60.6	16	55	16	1.243	1.282	1.281	0.713	0.741	0.73	Cytoplasmic	GO:0044699 single-organism process; GO:0008152 metabolic process; GO:0055114 oxidation-reduction process; GO:0044710 single-organism metabolic process;		GO:0097159 organic cyclic compound binding; GO:1901363 heterocyclic compound binding; GO:0020037 heme binding; GO:0003824 catalytic activity; GO:0019825 oxygen binding; GO:0005488 binding; GO:0046906 tetrapyrrole binding; GO:0016491 oxidoreductase activity;	K05916			IPR017927; IPR009050; IPR017938; IPR000971; IPR012292;	Ferredoxin reductase-type FAD-binding domain; Globin-like; Riboflavin synthase-like beta-barrel; Globin; Globin/Protoglobin;
UPI0002231FCA	status=active	0.574	Down	0.00094055	---	51.221	11.734	12.1	5	10	3	1.221	1.39	1.26	0.813	0.695	0.714	Extracellular							IPR029058;	Alpha/Beta hydrolase fold;
UPI0002232B6C	status=active	0.567	Down	3.8414e-05	---	16.515	48.728	32.7	5	7	5	1.295	1.33	1.276	0.711	0.718	0.784	Extracellular
UPI000003A1B3	status=active	0.555	Down	6.3727e-05	---	8.7649	61.712	63.2	6	21	6	1.304	1.229	1.307	0.725	0.738	0.669	Cytoplasmic	GO:0006518 peptide metabolic process; GO:0043043 peptide biosynthetic process; GO:0044267 cellular protein metabolic process; GO:0006807 nitrogen compound metabolic process; GO:0009058 biosynthetic process; GO:0043603 cellular amide metabolic process; GO:0044238 primary metabolic process; GO:1901566 organonitrogen compound biosynthetic process; GO:1901576 organic substance biosynthetic process; G…	GO:0005840 ribosome; GO:0043226 organelle; GO:0043229 intracellular organelle; GO:0043232 intracellular non-membrane-bounded organelle; GO:0044464 cell part; GO:0005622 intracellular; GO:0005737 cytoplasm; GO:0032991 macromolecular complex; GO:0044424 intracellular part; GO:1990904 ribonucleoprotein complex; GO:0005623 cell; GO:0030529 intracellular ribonucleoprotein complex; GO:0044444 cytoplasm…	GO:0003735 structural constituent of ribosome; GO:0005198 structural molecule activity;	K02904	RP-L29; large subunit ribosomal protein L29	cgt03010 Ribosome - Corynebacterium glutamicum R;
UPI0002232321	status=active	0.55	Down	0.00040198	---	24.189	60.861	24	5	11	5	1.218	1.376	1.32	0.671	0.714	0.767	Extracellular
UPI0001335636	status=active	0.547	Down	1.2193e-06	---	37.259	323.31	53.4	11	92	11	1.269	1.306	1.317	0.715	0.704	0.709	Extracellular							IPR029058;	Alpha/Beta hydrolase fold;
UPI000133510A	status=active	0.546	Down	0.00070131	---	28.295	67.423	21.2	5	6	5	1.294	1.203	1.403	0.757	0.694	0.68	Extracellular	GO:0006508 proteolysis; GO:0008152 metabolic process; GO:0043170 macromolecule metabolic process; GO:0019538 protein metabolic process; GO:0044238 primary metabolic process; GO:0071704 organic substance metabolic process;		GO:0004252 serine-type endopeptidase activity; GO:0004175 endopeptidase activity; GO:0008233 peptidase activity; GO:0003824 catalytic activity; GO:0017171 serine hydrolase activity; GO:0008236 serine-type peptidase activity; GO:0070011 peptidase activity, acting on L-amino acid peptides; GO:0016787 hydrolase activity;				IPR009003; IPR001254;	Peptidase S1, PA clan; Serine proteases, trypsin domain;
UPI0002230666	status=active	0.537	Down	0.0027198	---	42.498	242.74	45.7	16	35	16	1.241	1.345	1.322	0.699	0.698	0.7	Cytoplasmic	GO:0006396 RNA processing; GO:0006725 cellular aromatic compound metabolic process; GO:1901360 organic cyclic compound metabolic process; GO:0006807 nitrogen compound metabolic process; GO:0044238 primary metabolic process; GO:0044237 cellular metabolic process; GO:0071704 organic substance metabolic process; GO:0016070 RNA metabolic process; GO:0008152 metabolic process; GO:0090304 nucleic acid …		GO:0016886 ligase activity, forming phosphoric ester bonds; GO:0003824 catalytic activity; GO:0008452 RNA ligase activity; GO:0016874 ligase activity;	K14415
UPI00022325DF	status=active	0.536	Down	4.0638e-07	---	29.885	176.25	48.9	8	14	8	1.328	1.307	1.296	0.69	0.703	0.714	Cytoplasmic
UPI00022322EB	status=active	0.519	Down	0.0080962	---	12.37	49.339	32.4	2	5	2	1.402	1.372	1.216	0.678	0.694	0.697	Membrane
UPI000133512F	status=active	0.518	Down	1.94557e-05	---	54.183	74.924	38.9	16	26	16	1.3	1.384	1.357	0.717	0.676	0.699	Cytoplasmic	GO:0044699 single-organism process; GO:0008152 metabolic process; GO:0055114 oxidation-reduction process; GO:0044710 single-organism metabolic process;		GO:0016709 oxidoreductase activity, acting on paired donors, with incorporation or reduction of molecular oxygen, NAD(P)H as one donor, and incorporation of one atom of oxygen; GO:1901265 nucleoside phosphate binding; GO:0050660 flavin adenine dinucleotide binding; GO:0043167 ion binding; GO:0016705 oxidoreductase activity, acting on paired donors, with incorporation or reduction of molecular oxy…	K18277	tmm; trimethylamine monooxygenase [EC:1.14.13.148]	cgt00680 Methane metabolism - Corynebacterium glutamicum R;	IPR023753;	FAD/NAD(P)-binding domain;
UPI0002232312	status=active	0.516	Down	7.755e-07	---	53.615	323.31	33.5	16	90	16	1.352	1.304	1.336	0.681	0.686	0.693	Cytoplasmic
UPI0002232E69	status=active	0.501	Down	0.00014246	---	17.356	13.184	20.5	3	4	3	1.399	1.344	1.317	0.598	0.733	0.705	Extracellular
UPI00013356FF	status=active	0.5	Down	0.000164636	---	12.641	5.649	10.3	1	2	1	1.342	1.44	1.285	0.648	0.667	0.718	Extracellular
UPI0002233099	status=active	0.481	Down	0.035118	---	19.917	60.636	30.1	3	4	3	1.254	1.648	1.223	0.647	0.655	0.684	Cytoplasmic							IPR014044;	CAP domain;
UPI000003A2AE	status=active	0.467	Down	1.96915e-05	---	9.5859	42.605	34.9	2	5	2	1.302	1.389	1.384	0.652	0.639	0.61	Cytoplasmic				K18955
UPI0002233056	status=active	0.457	Down	2.4755e-05	---	71.159	140.76	20.4	11	30	11	1.409	1.431	1.397	0.712	0.631	0.594	Extracellular	GO:0009253 peptidoglycan catabolic process; GO:0000270 peptidoglycan metabolic process; GO:0006026 aminoglycan catabolic process; GO:1901136 carbohydrate derivative catabolic process; GO:0006807 nitrogen compound metabolic process; GO:0006027 glycosaminoglycan catabolic process; GO:0071704 organic substance metabolic process; GO:0030203 glycosaminoglycan metabolic process; GO:1901575 organic subs…		GO:0046914 transition metal ion binding; GO:0003824 catalytic activity; GO:0005488 binding; GO:0043167 ion binding; GO:0046872 metal ion binding; GO:0043169 cation binding; GO:0016787 hydrolase activity; GO:0008745 N-acetylmuramoyl-L-alanine amidase activity; GO:0008270 zinc ion binding; GO:0016811 hydrolase activity, acting on carbon-nitrogen (but not peptide) bonds, in linear amides; GO:0061783…				IPR002502; IPR006619;	N-acetylmuramoyl-L-alanine amidase domain; Peptidoglycan recognition protein family domain, metazoa/bacteria;
UPI0002232B52	status=active	0.431	Down	2.6369e-06	---	90.876	323.31	17.6	13	38	13	1.428	1.429	1.471	0.658	0.623	0.586	Membrane		GO:0016020 membrane;	GO:0043169 cation binding; GO:0046872 metal ion binding; GO:0005509 calcium ion binding; GO:0005488 binding; GO:0043167 ion binding;				IPR015919; IPR013783;	Cadherin-like; Immunoglobulin-like fold;
UPI000223314F	status=active	0.431	Down	0.00036372	---	17.644	39.781	11.7	1	1	1	1.398	1.562	1.318	0.634	0.615	0.593	Extracellular							IPR014044;	CAP domain;
UPI0002230CB5	status=active	0.419	Down	2.155e-07	---	79.258	323.31	42.6	21	34	21	1.433	1.416	1.393	0.585	0.586	0.606	Cytoplasmic	GO:0008152 metabolic process; GO:0005975 carbohydrate metabolic process; GO:0044238 primary metabolic process; GO:0071704 organic substance metabolic process;		GO:0004553 hydrolase activity, hydrolyzing O-glycosyl compounds; GO:0016787 hydrolase activity; GO:0003824 catalytic activity; GO:0016798 hydrolase activity, acting on glycosyl bonds;				IPR013320; IPR000757;	Concanavalin A-like lectin/glucanase domain; Glycoside hydrolase family 16;
UPI000223195D	status=active	0.4	Down	8.4307e-05	---	18.129	82.057	58.3	7	16	7	1.443	1.531	1.362	0.554	0.556	0.625	Cytoplasmic
UPI000223312F	status=active	0.387	Down	0.0026047	---	18.208	116.74	36.8	4	12	4	1.422	1.568	1.439	0.562	0.578	0.573	Extracellular
UPI00013350CF	status=active	0.383	Down	3.4887e-06	---	43.563	138.32	28.2	9	18	9	1.469	1.427	1.528	0.552	0.572	0.569	Membrane							IPR029058;	Alpha/Beta hydrolase fold;
UPI0002230695	status=active	0.377	Down	0.000104129	---	13.101	24.29	24.4	2	7	2	1.383	1.54	1.534	0.507	0.553	0.619	Extracellular
UPI00022330EE	status=active	0.342	Down	1.99298e-05	---	36.882	65.146	22.9	6	13	6	1.555	1.461	1.592	0.553	0.49	0.534	Extracellular	GO:0006508 proteolysis; GO:0008152 metabolic process; GO:0043170 macromolecule metabolic process; GO:0019538 protein metabolic process; GO:0044238 primary metabolic process; GO:0071704 organic substance metabolic process;		GO:0004252 serine-type endopeptidase activity; GO:0004175 endopeptidase activity; GO:0008233 peptidase activity; GO:0003824 catalytic activity; GO:0017171 serine hydrolase activity; GO:0008236 serine-type peptidase activity; GO:0070011 peptidase activity, acting on L-amino acid peptides; GO:0016787 hydrolase activity;				IPR009003;	Peptidase S1, PA clan;
UPI0002230696	status=active	0.337	Down	0.00058298	---	13.194	130.44	69.8	6	17	6	1.523	1.467	1.549	0.505	0.51	0.513	Extracellular
UPI000223195B	status=active	0.327	Down	0.00129914	---	18.18	29.457	21.1	4	6	4	1.672	1.339	1.682	0.631	0.504	0.401	Cytoplasmic						AB169AA159Y169:AA169Y169:AB170
UPI000003A50D	status=active	0.296	Down	3.5667e-05	---	33.531	149.43	35.8	9	24	8	1.557	1.552	1.706	0.514	0.458	0.452	Extracellular							IPR013830;	SGNH hydrolase-type esterase domain;
UPI0002231962	status=active	0.294	Down	2.0229e-08	---	39.62	323.31	57.3	18	76	18	1.559	1.533	1.564	0.458	0.451	0.459	Extracellular							IPR029058;	Alpha/Beta hydrolase fold;
UPI000133536B	status=active	0.293	Down	2.1044e-08	---	29.955	89.656	38.6	10	17	10	1.572	1.598	1.573	0.458	0.456	0.474	Extracellular	GO:0008152 metabolic process; GO:0005975 carbohydrate metabolic process; GO:0044238 primary metabolic process; GO:0071704 organic substance metabolic process;						IPR017853; IPR013781;	Glycoside hydrolase superfamily; Glycoside hydrolase, catalytic domain;
UPI000133510C	status=active	0.284	Down	0.000184738	---	24.492	66.846	18.9	2	7	2	1.41	1.372	1.619	0.423	0.449	0.379	Extracellular
UPI0001335576	status=active	0.278	Down	5.1049e-07	---	50.056	248.37	55.8	24	50	20	1.629	1.66	1.589	0.428	0.467	0.461	Cytoplasmic	GO:0044699 single-organism process; GO:0008152 metabolic process; GO:0055114 oxidation-reduction process; GO:0044710 single-organism metabolic process;		GO:0003824 catalytic activity; GO:0016491 oxidoreductase activity;	K00528			IPR016040; IPR023753;	NAD(P)-binding domain; FAD/NAD(P)-binding domain;
UPI000223193A	status=active	0.265	Down	6.0916e-07	---	40.614	191.36	23.5	6	18	6	1.539	1.616	1.604	0.416	0.433	0.412	Membrane							IPR008930;	Terpenoid cyclases/protein prenyltransferase alpha-alpha toroid;
UPI0002231C7B	status=active	0.262	Down	3.7351e-07	---	26.282	105.61	45.8	8	15	8	1.6	1.589	1.655	0.423	0.438	0.406	Extracellular			GO:0016740 transferase activity; GO:0003824 catalytic activity;				IPR005490;	L,D-transpeptidase catalytic domain;
UPI0002232E3D	status=active	0.253	Down	3.3347e-09	---	18.827	185.9	36.8	5	20	5	1.639	1.645	1.659	0.414	0.424	0.411	Extracellular		GO:0016020 membrane;	GO:0043169 cation binding; GO:0046872 metal ion binding; GO:0005509 calcium ion binding; GO:0005488 binding; GO:0043167 ion binding;				IPR015919; IPR013783;	Cadherin-like; Immunoglobulin-like fold;
UPI0002231960	status=active	0.241	Down	0.000139626	---	18.34	18.613	19.1	4	7	4	1.627	1.813	1.528	0.344	0.425	0.428	Extracellular							GO:0016740 transferase activity; GO:0003824 catalytic acti+Y179:Y181vity;	Excalibur calcium-binding domain;
UPI00022322E5	status=active	0.21	Down	3.0099e-06	---	23.181	67.223	24.1	4	12	4	1.686	1.67	1.637	0.425	0.293	0.333	Extracellular						#NAME?	IPR012674; IPR000566; IPR011038;	Calycin; Lipocalin/cytosolic fatty-acid binding domain; Calycin-like;
UPI00013353A8	status=active	0.154	Down	5.3207e-07	---	24.359	75.649	14.3	4	13	4	1.854	1.756	1.816	0.266	0.265	0.305	Extracellular							IPR011055; IPR016047;	Duplicated hybrid motif; Peptidase M23;
UPI0002231622	status=active	0.124	Down	1.6529e-07	---	21.665	50.557	7.2	1	6	1	1.863	1.816	1.873	0.235	0.196	0.256	Extracellular
